# Supplementary material for: Cuproptosis patterns and tumor microenvironment in endometrial cancer
Source: Front Genet. 2022 Sep 26;13:1001374. doi: 10.3389/fgene.2022.1001374 (PMC9549213; doi:10.3389/fgene.2022.1001374)
Supplement: Supplementary file 1 [file Table1.XLS]

ID	CRGs
TCGA_TCGA-D1-A101	A
TCGA_TCGA-AJ-A3OK	A
TCGA_TCGA-QS-A8F1	A
TCGA_TCGA-AP-A0LV	A
TCGA_TCGA-B5-A0K2	A
TCGA_TCGA-D1-A17T	A
TCGA_TCGA-AP-A0LD	A
TCGA_TCGA-AP-A0LS	A
TCGA_TCGA-D1-A17L	A
TCGA_TCGA-A5-A0R9	A
TCGA_TCGA-BS-A0UT	A
TCGA_TCGA-AP-A0LL	A
TCGA_TCGA-D1-A16X	A
TCGA_TCGA-AX-A064	A
TCGA_TCGA-BS-A0VI	A
TCGA_TCGA-A5-A2K5	A
TCGA_TCGA-BS-A0TG	A
TCGA_TCGA-AX-A063	A
TCGA_TCGA-B5-A11L	A
TCGA_TCGA-D1-A17D	A
TCGA_TCGA-SJ-A6ZJ	A
TCGA_TCGA-BK-A0CB	A
TCGA_TCGA-D1-A17B	A
TCGA_TCGA-A5-A0R7	A
TCGA_TCGA-DF-A2L0	A
TCGA_TCGA-B5-A0JS	A
TCGA_TCGA-5S-A9Q8	A
TCGA_TCGA-EY-A1GQ	A
TCGA_TCGA-D1-A16R	A
TCGA_TCGA-AP-A0LP	A
TCGA_TCGA-QS-A5YQ	A
TCGA_TCGA-AP-A5FX	A
TCGA_TCGA-AX-A0IS	A
TCGA_TCGA-A5-A0G5	A
TCGA_TCGA-AX-A1C7	A
TCGA_TCGA-A5-A0GQ	A
TCGA_TCGA-D1-A174	A
TCGA_TCGA-BS-A0UA	A
TCGA_TCGA-AX-A2HA	A
TCGA_TCGA-AX-A05Y	A
TCGA_TCGA-BS-A0TC	A
TCGA_TCGA-EO-A3AZ	A
TCGA_TCGA-A5-A0GX	A
TCGA_TCGA-AP-A0LI	A
TCGA_TCGA-A5-A0GI	A
TCGA_TCGA-AP-A0LN	A
TCGA_TCGA-AP-A0LM	A
TCGA_TCGA-DI-A2QU	A
TCGA_TCGA-AX-A05S	A
TCGA_TCGA-AX-A05W	A
TCGA_TCGA-BG-A0VT	A
TCGA_TCGA-EY-A1GW	A
TCGA_TCGA-AX-A2H4	A
TCGA_TCGA-BG-A0M7	A
TCGA_TCGA-DF-A2KU	A
TCGA_TCGA-B5-A11W	A
TCGA_TCGA-AJ-A3BI	A
TCGA_TCGA-D1-A176	A
TCGA_TCGA-AP-A0LJ	A
TCGA_TCGA-AX-A060	A
TCGA_TCGA-D1-A17Q	A
TCGA_TCGA-B5-A11N	A
TCGA_TCGA-D1-A16D	A
TCGA_TCGA-B5-A11Q	A
TCGA_TCGA-A5-A1OJ	A
TCGA_TCGA-AX-A1CK	A
TCGA_TCGA-A5-A0GR	A
TCGA_TCGA-BG-A186	A
TCGA_TCGA-D1-A16I	A
TCGA_TCGA-A5-A0R8	A
TCGA_TCGA-BG-A0MU	A
TCGA_TCGA-A5-A0GV	A
TCGA_TCGA-FI-A2EY	A
TCGA_TCGA-D1-A17C	A
TCGA_TCGA-B5-A0K4	A
TCGA_TCGA-AP-A1DH	A
TCGA_TCGA-D1-A17F	A
TCGA_TCGA-D1-A168	A
TCGA_TCGA-AX-A3GB	A
TCGA_TCGA-BS-A0V4	A
TCGA_TCGA-AX-A3FX	A
TCGA_TCGA-BG-A0M9	A
TCGA_TCGA-B5-A11G	A
TCGA_TCGA-AP-A1DM	A
TCGA_TCGA-BS-A0T9	A
TCGA_TCGA-D1-A1O7	A
TCGA_TCGA-AP-A0LF	A
TCGA_TCGA-BG-A0MO	A
TCGA_TCGA-DI-A0WH	A
TCGA_TCGA-AX-A3G8	A
TCGA_TCGA-D1-A1NS	A
TCGA_TCGA-AP-A05A	A
TCGA_TCGA-BS-A0V7	A
TCGA_TCGA-AX-A0IZ	A
TCGA_TCGA-EY-A1GV	A
TCGA_TCGA-B5-A0K6	A
TCGA_TCGA-BS-A0TI	A
TCGA_TCGA-BG-A18A	A
TCGA_TCGA-BS-A0U8	A
TCGA_TCGA-AX-A1CJ	A
TCGA_TCGA-AX-A1CI	A
TCGA_TCGA-AX-A05Z	A
TCGA_TCGA-BS-A0V8	A
TCGA_TCGA-A5-A2K3	A
TCGA_TCGA-D1-A17S	A
TCGA_TCGA-D1-A17R	A
TCGA_TCGA-D1-A17N	A
TCGA_TCGA-EO-A3AY	A
TCGA_TCGA-A5-A0GN	A
TCGA_TCGA-BG-A0VV	A
TCGA_TCGA-D1-A16Q	A
TCGA_TCGA-BG-A187	A
TCGA_TCGA-DI-A1BY	A
TCGA_TCGA-BG-A0M3	A
TCGA_TCGA-D1-A1O8	A
TCGA_TCGA-BG-A0M8	A
TCGA_TCGA-BK-A0C9	A
TCGA_TCGA-AX-A06J	A
TCGA_TCGA-AX-A06L	A
TCGA_TCGA-D1-A169	A
TCGA_TCGA-AX-A1CR	A
TCGA_TCGA-A5-A0VQ	A
TCGA_TCGA-D1-A161	A
TCGA_TCGA-BG-A0MC	A
TCGA_TCGA-D1-A16O	A
TCGA_TCGA-A5-A0G9	A
TCGA_TCGA-BS-A0UJ	A
TCGA_TCGA-AP-A05J	A
TCGA_TCGA-BS-A0TD	A
TCGA_TCGA-AP-A0LE	A
TCGA_TCGA-A5-A0GJ	A
TCGA_TCGA-BG-A0VW	A
TCGA_TCGA-FI-A2EW	A
TCGA_TCGA-A5-A0GM	A
TCGA_TCGA-BG-A0LW	A
GSE17025_GSM425841	A
GSE17025_GSM425852	A
GSE17025_GSM425857	A
GSE17025_GSM425864	A
GSE17025_GSM425865	A
GSE17025_GSM425868	A
GSE17025_GSM425885	A
GSE17025_GSM425886	A
GSE17025_GSM425892	A
GSE17025_GSM425893	A
GSE17025_GSM425896	A
GSE17025_GSM425899	A
GSE17025_GSM425901	A
GSE17025_GSM425904	A
GSE17025_GSM425905	A
GSE17025_GSM425907	A
GSE17025_GSM425908	A
GSE17025_GSM425915	A
GSE17025_GSM425922	A
TCGA_TCGA-EY-A72D	B
TCGA_TCGA-D1-A2G6	B
TCGA_TCGA-PG-A916	B
TCGA_TCGA-AX-A05T	B
TCGA_TCGA-A5-A0GA	B
TCGA_TCGA-FI-A2D5	B
TCGA_TCGA-D1-A162	B
TCGA_TCGA-B5-A1MV	B
TCGA_TCGA-EO-A22U	B
TCGA_TCGA-AP-A1DK	B
TCGA_TCGA-B5-A11J	B
TCGA_TCGA-QS-A744	B
TCGA_TCGA-D1-A167	B
TCGA_TCGA-BG-A3EW	B
TCGA_TCGA-AX-A2HC	B
TCGA_TCGA-A5-A0GP	B
TCGA_TCGA-BG-A0W1	B
TCGA_TCGA-A5-A0G1	B
TCGA_TCGA-EY-A1G7	B
TCGA_TCGA-AX-A3FT	B
TCGA_TCGA-BG-A0RY	B
TCGA_TCGA-AJ-A3OJ	B
TCGA_TCGA-D1-A177	B
TCGA_TCGA-EY-A1GX	B
TCGA_TCGA-DI-A1BU	B
TCGA_TCGA-BG-A0VX	B
TCGA_TCGA-D1-A160	B
TCGA_TCGA-EY-A1GE	B
TCGA_TCGA-B5-A11F	B
TCGA_TCGA-BK-A6W3	B
TCGA_TCGA-D1-A15V	B
TCGA_TCGA-D1-A102	B
TCGA_TCGA-BG-A220	B
TCGA_TCGA-AP-A051	B
TCGA_TCGA-BG-A0MG	B
TCGA_TCGA-D1-A103	B
TCGA_TCGA-AX-A1CE	B
TCGA_TCGA-EY-A1GK	B
TCGA_TCGA-D1-A165	B
TCGA_TCGA-BS-A0U5	B
TCGA_TCGA-D1-A1NY	B
TCGA_TCGA-B5-A1MW	B
TCGA_TCGA-PG-A917	B
TCGA_TCGA-BG-A0M0	B
TCGA_TCGA-B5-A3FC	B
TCGA_TCGA-AJ-A5DV	B
TCGA_TCGA-A5-A2K7	B
TCGA_TCGA-BG-A0YU	B
TCGA_TCGA-DF-A2KZ	B
TCGA_TCGA-EY-A548	B
TCGA_TCGA-B5-A0JR	B
TCGA_TCGA-E6-A2P9	B
TCGA_TCGA-EY-A1GT	B
TCGA_TCGA-A5-A0GH	B
TCGA_TCGA-EO-A22Y	B
TCGA_TCGA-A5-A0GW	B
TCGA_TCGA-AJ-A2QO	B
TCGA_TCGA-AP-A1DO	B
TCGA_TCGA-B5-A0JZ	B
TCGA_TCGA-AX-A1C5	B
TCGA_TCGA-EY-A1GD	B
TCGA_TCGA-D1-A0ZV	B
TCGA_TCGA-D1-A0ZN	B
TCGA_TCGA-B5-A11P	B
TCGA_TCGA-AJ-A8CV	B
TCGA_TCGA-BG-A0MA	B
TCGA_TCGA-B5-A0K0	B
TCGA_TCGA-E6-A2P8	B
TCGA_TCGA-B5-A0K1	B
TCGA_TCGA-BK-A26L	B
TCGA_TCGA-B5-A11U	B
TCGA_TCGA-E6-A1M0	B
TCGA_TCGA-BS-A0U7	B
TCGA_TCGA-D1-A16V	B
TCGA_TCGA-AJ-A3NG	B
TCGA_TCGA-B5-A3FH	B
TCGA_TCGA-AP-A056	B
TCGA_TCGA-AP-A0LT	B
TCGA_TCGA-E6-A1LX	B
TCGA_TCGA-BS-A0WQ	B
TCGA_TCGA-D1-A15Z	B
TCGA_TCGA-AJ-A2QK	B
TCGA_TCGA-AP-A3K1	B
TCGA_TCGA-B5-A3F9	B
TCGA_TCGA-KP-A3W0	B
TCGA_TCGA-AJ-A8CW	B
TCGA_TCGA-BK-A4ZD	B
TCGA_TCGA-BG-A0M2	B
TCGA_TCGA-AX-A3FS	B
TCGA_TCGA-BG-A0MH	B
TCGA_TCGA-B5-A11M	B
TCGA_TCGA-EO-A3L0	B
TCGA_TCGA-AJ-A3OL	B
TCGA_TCGA-AX-A05U	B
TCGA_TCGA-BS-A0TA	B
TCGA_TCGA-BG-A0MS	B
TCGA_TCGA-A5-A0RA	B
TCGA_TCGA-AP-A1DR	B
TCGA_TCGA-AX-A2H5	B
TCGA_TCGA-D1-A0ZZ	B
TCGA_TCGA-QS-A5YR	B
TCGA_TCGA-BG-A0MI	B
TCGA_TCGA-EO-A22T	B
TCGA_TCGA-B5-A1MX	B
TCGA_TCGA-A5-A0GE	B
TCGA_TCGA-AJ-A3EL	B
TCGA_TCGA-EO-A22R	B
TCGA_TCGA-AX-A2HD	B
TCGA_TCGA-D1-A0ZQ	B
TCGA_TCGA-AP-A1E1	B
TCGA_TCGA-FI-A2CX	B
TCGA_TCGA-EY-A1H0	B
TCGA_TCGA-EY-A1GU	B
TCGA_TCGA-AP-A1E4	B
TCGA_TCGA-BG-A0LX	B
TCGA_TCGA-EY-A549	B
TCGA_TCGA-D1-A17M	B
TCGA_TCGA-D1-A1NZ	B
TCGA_TCGA-D1-A17H	B
TCGA_TCGA-AP-A1E0	B
TCGA_TCGA-B5-A0JT	B
TCGA_TCGA-EC-A24G	B
TCGA_TCGA-D1-A16B	B
TCGA_TCGA-BG-A2AE	B
TCGA_TCGA-A5-A0G2	B
TCGA_TCGA-AX-A06F	B
TCGA_TCGA-AX-A0J0	B
TCGA_TCGA-BK-A6W4	B
TCGA_TCGA-B5-A11E	B
TCGA_TCGA-BG-A0W2	B
TCGA_TCGA-B5-A11R	B
TCGA_TCGA-QF-A5YT	B
TCGA_TCGA-B5-A11S	B
TCGA_TCGA-B5-A0JY	B
TCGA_TCGA-AX-A2HJ	B
TCGA_TCGA-AX-A06D	B
TCGA_TCGA-BS-A0UM	B
TCGA_TCGA-EY-A2OM	B
TCGA_TCGA-B5-A0JU	B
TCGA_TCGA-B5-A1MU	B
TCGA_TCGA-B5-A11O	B
TCGA_TCGA-AJ-A3BH	B
TCGA_TCGA-D1-A163	B
TCGA_TCGA-BK-A0CC	B
TCGA_TCGA-B5-A0JV	B
TCGA_TCGA-B5-A3FA	B
TCGA_TCGA-EY-A1GP	B
TCGA_TCGA-EY-A215	B
TCGA_TCGA-B5-A1MZ	B
TCGA_TCGA-EY-A1GL	B
TCGA_TCGA-B5-A11V	B
TCGA_TCGA-A5-A1OK	B
TCGA_TCGA-PG-A6IB	B
TCGA_TCGA-AP-A05O	B
TCGA_TCGA-DF-A2KN	B
TCGA_TCGA-BK-A56F	B
TCGA_TCGA-D1-A17U	B
TCGA_TCGA-B5-A11Z	B
TCGA_TCGA-SL-A6JA	B
TCGA_TCGA-AX-A2HG	B
TCGA_TCGA-AJ-A3EK	B
TCGA_TCGA-EO-A22S	B
TCGA_TCGA-A5-A7WJ	B
TCGA_TCGA-AJ-A3BK	B
TCGA_TCGA-D1-A0ZO	B
TCGA_TCGA-BK-A13C	B
TCGA_TCGA-EO-A3KX	B
TCGA_TCGA-A5-AB3J	B
TCGA_TCGA-DF-A2KV	B
TCGA_TCGA-B5-A0K9	B
TCGA_TCGA-AX-A0J1	B
TCGA_TCGA-B5-A121	B
TCGA_TCGA-AP-A059	B
TCGA_TCGA-FI-A2F4	B
TCGA_TCGA-AP-A1DV	B
TCGA_TCGA-EO-A3AS	B
TCGA_TCGA-FI-A2D6	B
TCGA_TCGA-AP-A0LO	B
TCGA_TCGA-B5-A0K7	B
TCGA_TCGA-BG-A2L7	B
TCGA_TCGA-AX-A062	B
TCGA_TCGA-EY-A214	B
TCGA_TCGA-AJ-A2QL	B
TCGA_TCGA-BS-A0TJ	B
TCGA_TCGA-D1-A15X	B
TCGA_TCGA-BK-A0CA	B
TCGA_TCGA-AJ-A3NC	B
TCGA_TCGA-AJ-A8CT	B
TCGA_TCGA-BS-A0UF	B
TCGA_TCGA-SJ-A6ZI	B
TCGA_TCGA-EY-A1GC	B
TCGA_TCGA-A5-A0VO	B
TCGA_TCGA-EY-A1GI	B
TCGA_TCGA-EC-A1QX	B
TCGA_TCGA-BG-A18B	B
TCGA_TCGA-4E-A92E	B
TCGA_TCGA-BK-A13B	B
TCGA_TCGA-AX-A06H	B
TCGA_TCGA-EY-A2OO	B
TCGA_TCGA-AX-A1CN	B
TCGA_TCGA-BG-A2AD	B
TCGA_TCGA-AX-A3G9	B
TCGA_TCGA-AP-A1DP	B
TCGA_TCGA-EO-A22X	B
TCGA_TCGA-AP-A05P	B
TCGA_TCGA-AX-A2HH	B
TCGA_TCGA-AJ-A3NE	B
TCGA_TCGA-AJ-A23O	B
TCGA_TCGA-BG-A0M4	B
TCGA_TCGA-FI-A2D4	B
TCGA_TCGA-EO-A3B0	B
TCGA_TCGA-D1-A2G5	B
TCGA_TCGA-EY-A5W2	B
TCGA_TCGA-AX-A2H8	B
TCGA_TCGA-EO-A3AV	B
TCGA_TCGA-D1-A0ZU	B
TCGA_TCGA-EY-A1GF	B
TCGA_TCGA-EY-A54A	B
TCGA_TCGA-EY-A2OP	B
TCGA_TCGA-B5-A11X	B
TCGA_TCGA-B5-A1MR	B
TCGA_TCGA-AP-A05N	B
TCGA_TCGA-AP-A1E3	B
TCGA_TCGA-A5-A0GU	B
TCGA_TCGA-AP-A0LG	B
TCGA_TCGA-EC-A1NJ	B
TCGA_TCGA-D1-A175	B
TCGA_TCGA-DF-A2KR	B
TCGA_TCGA-BG-A0MQ	B
TCGA_TCGA-EY-A1GO	B
TCGA_TCGA-EY-A1GH	B
TCGA_TCGA-A5-A0GD	B
TCGA_TCGA-D1-A0ZS	B
TCGA_TCGA-B5-A5OC	B
TCGA_TCGA-BS-A0UL	B
TCGA_TCGA-B5-A11H	B
TCGA_TCGA-AJ-A2QN	B
TCGA_TCGA-A5-A0GB	B
TCGA_TCGA-D1-A0ZR	B
TCGA_TCGA-D1-A17A	B
TCGA_TCGA-AJ-A5DW	B
TCGA_TCGA-D1-A2G0	B
TCGA_TCGA-EO-A3AU	B
TCGA_TCGA-AX-A2H7	B
TCGA_TCGA-BG-A0MT	B
TCGA_TCGA-B5-A0JX	B
TCGA_TCGA-BG-A0MK	B
TCGA_TCGA-AX-A1C4	B
TCGA_TCGA-BG-A0VZ	B
GSE17025_GSM425837	B
GSE17025_GSM425838	B
GSE17025_GSM425840	B
GSE17025_GSM425842	B
GSE17025_GSM425843	B
GSE17025_GSM425844	B
GSE17025_GSM425845	B
GSE17025_GSM425846	B
GSE17025_GSM425848	B
GSE17025_GSM425849	B
GSE17025_GSM425850	B
GSE17025_GSM425853	B
GSE17025_GSM425856	B
GSE17025_GSM425858	B
GSE17025_GSM425859	B
GSE17025_GSM425860	B
GSE17025_GSM425861	B
GSE17025_GSM425862	B
GSE17025_GSM425863	B
GSE17025_GSM425866	B
GSE17025_GSM425867	B
GSE17025_GSM425869	B
GSE17025_GSM425872	B
GSE17025_GSM425873	B
GSE17025_GSM425874	B
GSE17025_GSM425875	B
GSE17025_GSM425876	B
GSE17025_GSM425879	B
GSE17025_GSM425882	B
GSE17025_GSM425883	B
GSE17025_GSM425887	B
GSE17025_GSM425888	B
GSE17025_GSM425889	B
GSE17025_GSM425890	B
GSE17025_GSM425891	B
GSE17025_GSM425894	B
GSE17025_GSM425895	B
GSE17025_GSM425898	B
GSE17025_GSM425902	B
GSE17025_GSM425903	B
GSE17025_GSM425909	B
GSE17025_GSM425910	B
GSE17025_GSM425911	B
GSE17025_GSM425912	B
GSE17025_GSM425914	B
GSE17025_GSM425919	B
GSE17025_GSM425921	B
GSE17025_GSM425923	B
GSE17025_GSM425925	B
TCGA_TCGA-A5-A7WK	C
TCGA_TCGA-D1-A179	C
TCGA_TCGA-AJ-A3NH	C
TCGA_TCGA-AX-A3FW	C
TCGA_TCGA-AJ-A2QM	C
TCGA_TCGA-B5-A5OD	C
TCGA_TCGA-KJ-A3U4	C
TCGA_TCGA-D1-A16J	C
TCGA_TCGA-B5-A1MS	C
TCGA_TCGA-AJ-A3NF	C
TCGA_TCGA-QF-A5YS	C
TCGA_TCGA-DF-A2KS	C
TCGA_TCGA-A5-A0VP	C
TCGA_TCGA-AX-A1C9	C
TCGA_TCGA-D1-A0ZP	C
TCGA_TCGA-D1-A3DG	C
TCGA_TCGA-D1-A1O0	C
TCGA_TCGA-D1-A15W	C
TCGA_TCGA-AX-A3G7	C
TCGA_TCGA-AX-A2H2	C
TCGA_TCGA-EY-A1G8	C
TCGA_TCGA-D1-A3DA	C
TCGA_TCGA-D1-A16G	C
TCGA_TCGA-BK-A139	C
TCGA_TCGA-B5-A1N2	C
TCGA_TCGA-A5-A1OG	C
TCGA_TCGA-AX-A3FZ	C
TCGA_TCGA-BS-A0UV	C
TCGA_TCGA-AJ-A3IA	C
TCGA_TCGA-EY-A4KR	C
TCGA_TCGA-B5-A0K3	C
TCGA_TCGA-EY-A210	C
TCGA_TCGA-FI-A2F8	C
TCGA_TCGA-SL-A6J9	C
TCGA_TCGA-AJ-A23M	C
TCGA_TCGA-B5-A3FD	C
TCGA_TCGA-AX-A1CC	C
TCGA_TCGA-AJ-A3QS	C
TCGA_TCGA-AP-A0LH	C
TCGA_TCGA-EY-A3QX	C
TCGA_TCGA-AP-A052	C
TCGA_TCGA-D1-A1NW	C
TCGA_TCGA-D1-A3JP	C
TCGA_TCGA-AX-A2IO	C
TCGA_TCGA-EO-A1Y8	C
TCGA_TCGA-AX-A3G1	C
TCGA_TCGA-D1-A16Y	C
TCGA_TCGA-PG-A7D5	C
TCGA_TCGA-BG-A3PP	C
TCGA_TCGA-EY-A547	C
TCGA_TCGA-AX-A1C8	C
TCGA_TCGA-KP-A3W3	C
TCGA_TCGA-D1-A1O5	C
TCGA_TCGA-A5-A0GG	C
TCGA_TCGA-PG-A914	C
TCGA_TCGA-EY-A1GS	C
TCGA_TCGA-FI-A2EX	C
TCGA_TCGA-D1-A16F	C
TCGA_TCGA-AJ-A3BD	C
TCGA_TCGA-A5-A1OH	C
TCGA_TCGA-AX-A2IN	C
TCGA_TCGA-D1-A2G7	C
TCGA_TCGA-B5-A0K8	C
TCGA_TCGA-FI-A2CY	C
TCGA_TCGA-PG-A915	C
TCGA_TCGA-PG-A5BC	C
TCGA_TCGA-EY-A2ON	C
TCGA_TCGA-BG-A221	C
TCGA_TCGA-BG-A222	C
TCGA_TCGA-AP-A053	C
TCGA_TCGA-D1-A3JQ	C
TCGA_TCGA-AP-A054	C
TCGA_TCGA-AX-A3GI	C
TCGA_TCGA-FI-A2F9	C
TCGA_TCGA-EY-A1GM	C
TCGA_TCGA-KP-A3W1	C
TCGA_TCGA-B5-A11I	C
TCGA_TCGA-B5-A11Y	C
TCGA_TCGA-D1-A1NX	C
TCGA_TCGA-H5-A2HR	C
TCGA_TCGA-A5-A0R6	C
TCGA_TCGA-B5-A0JN	C
TCGA_TCGA-FI-A2EU	C
TCGA_TCGA-5B-A90C	C
TCGA_TCGA-EY-A212	C
TCGA_TCGA-AX-A2HK	C
TCGA_TCGA-AP-A1DQ	C
TCGA_TCGA-EO-A3KW	C
TCGA_TCGA-A5-A1OF	C
TCGA_TCGA-B5-A3S1	C
TCGA_TCGA-A5-A2K2	C
TCGA_TCGA-JU-AAVI	C
TCGA_TCGA-AX-A3FV	C
TCGA_TCGA-AJ-A3TW	C
TCGA_TCGA-A5-A3LP	C
TCGA_TCGA-K6-A3WQ	C
TCGA_TCGA-DF-A2KY	C
TCGA_TCGA-EO-A1Y5	C
TCGA_TCGA-E6-A1LZ	C
TCGA_TCGA-KP-A3W4	C
TCGA_TCGA-D1-A16N	C
TCGA_TCGA-DI-A1NN	C
TCGA_TCGA-AX-A3G4	C
TCGA_TCGA-AJ-A23N	C
TCGA_TCGA-AJ-A3BF	C
TCGA_TCGA-A5-A3LO	C
TCGA_TCGA-D1-A17K	C
TCGA_TCGA-A5-A2K4	C
TCGA_TCGA-AJ-A3I9	C
TCGA_TCGA-AJ-A3EJ	C
TCGA_TCGA-FI-A2D2	C
TCGA_TCGA-B5-A5OE	C
TCGA_TCGA-AX-A1CF	C
TCGA_TCGA-EO-A3B1	C
TCGA_TCGA-AX-A0IW	C
TCGA_TCGA-BG-A18C	C
TCGA_TCGA-EY-A1GR	C
TCGA_TCGA-E6-A8L9	C
TCGA_TCGA-B5-A3FB	C
TCGA_TCGA-AX-A2HF	C
TCGA_TCGA-AW-A1PO	C
TCGA_TCGA-AX-A3G6	C
TCGA_TCGA-BS-A0U9	C
TCGA_TCGA-AP-A05D	C
TCGA_TCGA-EY-A3L3	C
TCGA_TCGA-BG-A0YV	C
TCGA_TCGA-D1-A16E	C
TCGA_TCGA-FI-A2D0	C
TCGA_TCGA-D1-A16S	C
TCGA_TCGA-DI-A2QT	C
TCGA_TCGA-FI-A3PX	C
TCGA_TCGA-D1-A1NU	C
TCGA_TCGA-DI-A2QY	C
TCGA_TCGA-AP-A0L9	C
TCGA_TCGA-AX-A1CA	C
TCGA_TCGA-EO-A1Y7	C
TCGA_TCGA-BG-A0M6	C
TCGA_TCGA-DI-A1NO	C
TCGA_TCGA-KP-A3VZ	C
TCGA_TCGA-AJ-A3EM	C
TCGA_TCGA-EO-A2CG	C
TCGA_TCGA-AX-A3G3	C
TCGA_TCGA-BS-A0V6	C
TCGA_TCGA-B5-A0KB	C
TCGA_TCGA-AJ-A3BG	C
TCGA_TCGA-AX-A0IU	C
TCGA_TCGA-A5-A0G3	C
TCGA_TCGA-B5-A1MY	C
TCGA_TCGA-AX-A1CP	C
TCGA_TCGA-FI-A3PV	C
TCGA_TCGA-EO-A3KU	C
TCGA_TCGA-EO-A2CH	C
TCGA_TCGA-AP-A05H	C
TCGA_TCGA-EY-A2OQ	C
TCGA_TCGA-2E-A9G8	C
TCGA_TCGA-BS-A0TE	C
TCGA_TCGA-D1-A3DH	C
TCGA_TCGA-AX-A06B	C
TCGA_TCGA-AP-A0L8	C
GSE17025_GSM425839	C
GSE17025_GSM425847	C
GSE17025_GSM425851	C
GSE17025_GSM425854	C
GSE17025_GSM425855	C
GSE17025_GSM425870	C
GSE17025_GSM425871	C
GSE17025_GSM425877	C
GSE17025_GSM425878	C
GSE17025_GSM425880	C
GSE17025_GSM425881	C
GSE17025_GSM425884	C
GSE17025_GSM425897	C
GSE17025_GSM425900	C
GSE17025_GSM425906	C
GSE17025_GSM425913	C
GSE17025_GSM425916	C
GSE17025_GSM425917	C
GSE17025_GSM425918	C
GSE17025_GSM425920	C
GSE17025_GSM425924	C
GSE17025_GSM425926	C
GSE17025_GSM425927	C
