# Supplementary material for: Cuproptosis patterns and tumor microenvironment in endometrial cancer
Source: Front Genet. 2022 Sep 26;13:1001374. doi: 10.3389/fgene.2022.1001374 (PMC9549213; doi:10.3389/fgene.2022.1001374)
Supplement: Supplementary file 2 [file Table2.XLS]

id	HR	HR.95L	HR.95H	pvalue
MRPL3	1.38138950744224	1.01148132990068	1.88657656336462	0.0421786595224183
MAPRE1	1.41058562943652	1.04740670871564	1.89969359697221	0.0235178746146895
COMMD2	1.34528282439034	1.00046439741659	1.80894580783972	0.0496418952606291
RAD51AP1	1.23816366668786	1.01651975126012	1.50813524636929	0.0337727121359642
PNO1	1.4862045775176	1.09555327048735	2.01615394315942	0.0108817653474331
ECT2	1.19919650482727	1.00553714830195	1.43015328634891	0.0432372251616045
ARL6IP6	1.28666358171391	1.01441054427779	1.63198537500172	0.037717058947143
RPRD1B	1.36026619407565	1.01879796065114	1.816183571434	0.0369567771532904
SLC30A6	1.52209008538737	1.1276736616723	2.05445804648738	0.00604807760709895
SENP2	1.56619404415651	1.19105961013671	2.05948028383715	0.00132027811017979
DERL1	1.66310750984626	1.19841802119856	2.30798147255894	0.00234558066524701
UMPS	1.47980654615593	1.05805926122709	2.0696642374325	0.0220395771392661
GPN1	1.62050366379874	1.17340428984122	2.23796022148553	0.00338079126863497
SUMO1	1.40053577186611	1.03403211545712	1.89694344977813	0.0295432165461067
COA7	1.33270470728568	1.00541519899924	1.76653569449645	0.0457682219369531
HPS3	1.28784856352305	1.01853131844779	1.62837793254701	0.0345700261714441
ARL1	0.699833698847552	0.522182168950227	0.937924033345016	0.0168984038156948
SPDL1	1.49005104430884	1.17996205505568	1.88163009575855	0.000808054908774902
UBA2	1.37623270390646	1.04161685514841	1.81834274852612	0.0246504297662027
TTC9C	1.5630118535259	1.01543991943303	2.40585977319713	0.0423979368843329
DEPDC1	1.26135020377531	1.02912281748315	1.54598101367046	0.0253203614626294
ICE1	1.34103324163783	1.03061258394602	1.7449526458255	0.0289305196482646
NIF3L1	1.42794497686226	1.03093633920071	1.97783973598897	0.0320914925477652
STARD7	1.40996076450477	1.01461130270635	1.95936054737431	0.0407205838534749
MRPS22	1.67051286229315	1.11497532760828	2.50284751060184	0.012862175760339
MRPL15	1.55306046157239	1.1774256629148	2.04853424999111	0.00183280175940226
DLGAP5	1.22363858961517	1.02030318111934	1.46749654975374	0.0294997983371219
TMEM65	1.36366664639281	1.08165661436699	1.71920246942002	0.00869050423879878
CSE1L	1.52258477237007	1.15102338326654	2.01408974201212	0.00322581353023804
ATAD2	1.37178900409819	1.12776548482352	1.66861381828793	0.00156111517784325
TOPBP1	1.35691530466521	1.05622368349176	1.74320948565347	0.0169438393650294
BRIX1	1.38472649382094	1.05407291169813	1.81910325311422	0.0193737236423558
MSH6	1.39744728985343	1.08309579465423	1.80303435537032	0.0100553037383961
TMEM237	1.43412518325459	1.09672623973689	1.87532217861262	0.0084228953655466
MCM10	1.23919242435816	1.01933196284002	1.50647475068695	0.0313887496424873
DNAJC3	0.735206066790632	0.580404581024545	0.931295131564258	0.0107711337343856
EIF2AK2	1.44177079256371	1.12271413130426	1.85149804418596	0.00414417153831756
SRD5A1	2.04173692251423	1.52370534320105	2.73588963860962	1.74910179990779e-06
AHCYL2	1.41237338108425	1.04219701940264	1.91403211720825	0.0259815500390914
PRIM2	1.30934399415869	1.02304537974713	1.675763098078	0.0322785302939262
ADH5	0.755502116475366	0.595930850326178	0.957801475936921	0.0205511394801971
DEPDC1B	1.21316013655412	1.01361594048797	1.45198734366342	0.0350772454511851
BUB1	1.31827791414266	1.07578488309767	1.61543138058627	0.00771465256005012
XPO5	1.6021307835864	1.18855263256282	2.159620850934	0.00197620628391733
OSTC	0.742796906903169	0.57782277374576	0.954872791406594	0.0203235366074768
EIF2S2	1.47951925642644	1.09440940132825	2.00014476070834	0.0108834148091592
NOL10	1.74699069526678	1.22024349169602	2.50112089113194	0.00231019881700698
GTPBP8	1.46721100086186	1.04883689136568	2.05247177971308	0.0251971467093909
DPY19L1	0.752628363522887	0.595592159609452	0.951069359191325	0.0173059886115553
MPP6	1.3421349423749	1.07324356641028	1.67839459738728	0.00989083239346172
DYRK2	1.3253466514177	1.02988618597218	1.70557074203882	0.0286115914540127
PNPT1	1.38940357883446	1.03401760225515	1.8669336969388	0.0291170716934956
MCUR1	1.54169197661264	1.10551463062772	2.14996173266583	0.0107372368991175
IDE	0.709602334762248	0.534413981742778	0.942219872051165	0.0177217947558044
PIK3CA	1.29068131047494	1.02744347798544	1.62136242129411	0.0283362380955538
YY1	1.56326813705371	1.01951108853699	2.39703843911525	0.040504722985175
FAM83D	1.26049292213106	1.06281309525381	1.49494056277418	0.00781612079795954
ODC1	1.22689133580077	1.00526207302394	1.49738301111371	0.0442627998347553
PRMT6	1.3048257513722	1.03893005612181	1.63877272720313	0.0221115898511648
CIAO1	1.65002613076051	1.08586000987118	2.50730868384729	0.0189855972372318
SF3B6	1.47377956766201	1.03436545756259	2.09986344592001	0.0317921696339794
CENPL	1.34474084387067	1.01937775600677	1.77395271430859	0.0361035818448314
NCAPD2	1.27206466058052	1.00424413556244	1.61130988312077	0.0460345664044765
TTK	1.43271461621167	1.16575480899128	1.76080866720398	0.00063142637738518
TBC1D31	1.69705193829704	1.26225866651937	2.28161260260483	0.000461464332922465
CKAP2L	1.31680603964935	1.0712382538529	1.61866712640297	0.00896334143879208
PPT1	1.36040207343073	1.03503064063721	1.78805701853934	0.0273251877240727
SEC11A	0.697874222991723	0.503476694660072	0.96733063572113	0.0308229700722171
CMSS1	1.62028439569576	1.22192111703817	2.14851964364012	0.000802060459249073
CCDC86	1.36599614456798	1.02526124713196	1.81997073642873	0.0331409603283955
ADAM17	1.25412311086548	1.01859469667379	1.54411247412043	0.0328787899178416
PRKCI	1.40384784134293	1.1507436813829	1.71262184057775	0.000825239201590184
RAE1	1.41965194910827	1.04425479002206	1.92999991559947	0.0253303659024541
TBL1XR1	1.42172581774346	1.1260351707402	1.79506320349623	0.00309890579926231
AK2	1.45600160221268	1.01732516977445	2.08383782160417	0.0399885501194166
CENPI	1.30744285783495	1.01475596863182	1.68454966449559	0.0381488913302024
RRP36	1.46762171911219	1.00912930771739	2.1344276634695	0.0446944444116902
NCAPH	1.23337882263143	1.00881215933292	1.50793515526381	0.0408033835101929
MYNN	1.38264934481866	1.01525232114215	1.88299910368766	0.0397805754652884
GINS4	1.34302081939562	1.08934223892635	1.65577433507746	0.00576016626544138
SLC38A1	1.37212501366943	1.15535416750462	1.62956702463255	0.000311020023951996
OSBPL11	1.34201416402424	1.03538829157102	1.73944599441913	0.0262338788011929
PPP2R1B	0.725891399596799	0.543556849864954	0.969389538811831	0.0299606472665493
NEIL3	1.27825926477525	1.01254845660286	1.61369733698051	0.0389371850021896
STT3A	0.770263805768226	0.613478275936778	0.967118728973044	0.0245829554766816
TMEM185B	1.3657319654595	1.04326039298217	1.78787943453514	0.023320221300445
KIF23	1.28435571653152	1.03988921531172	1.58629359964341	0.0201766412672183
CDC7	1.29919391681175	1.05511403696167	1.59973687615907	0.0136913555883357
NHP2	1.40904123948721	1.06815145893933	1.85872256032597	0.0152454913591247
MYO1E	0.763034895355729	0.582458860345996	0.999593775918651	0.0496562930686424
RNF114	1.72324946173354	1.20859057452946	2.45706757105988	0.00264129821736572
GID8	1.45433325564113	1.03971829167018	2.03428682116008	0.0287104682491537
FXR1	1.40932629838797	1.03001480516667	1.92832239436261	0.0319665114866581
RFC4	1.39643943228272	1.11410117236143	1.75032854861898	0.00376141503507815
ANXA5	0.708787809098446	0.543222130078246	0.924815338900519	0.0112192073453398
HDGF	1.52388029944266	1.13044493107185	2.05424528272034	0.00569866088567962
URI1	1.29491044428032	1.05724128296351	1.58600793000261	0.0124904534456923
OSER1	1.4722365709869	1.07508528534235	2.01610100194148	0.0158945012162873
MCM8	1.40112366099009	1.08132631659758	1.81549961677005	0.0107275097751577
TAF8	1.54875178798921	1.06720212081785	2.24758933102716	0.0213201028053447
TPX2	1.42423638940136	1.16494361039332	1.74124247285253	0.000562753434932421
TMEM50A	0.682882463925072	0.490816924597529	0.950106722417464	0.0235919113531602
TRIP13	1.34608484724902	1.07975049302487	1.67811399735261	0.00823967042059938
SPC25	1.40319769117851	1.12313289402309	1.75309954058581	0.00286131147729595
MTBP	1.54124429261339	1.15009784707255	2.06541902113786	0.00377635355860796
SLC38A9	1.60855080843249	1.11780834169198	2.31474002009354	0.0104763467620346
CDKAL1	1.50225046470073	1.11473367572278	2.02448038293121	0.00750643409607291
RNASEH1	1.42629455063362	1.04680370126298	1.94335971750264	0.0244628487047092
MRPS18A	1.34650528795419	1.01465066790684	1.78689725226207	0.0393312035512621
CMTR1	1.520544812714	1.07196915506933	2.15683120781764	0.0187926460907426
NUF2	1.25767026409709	1.03736017853035	1.52476885649777	0.0196345363783852
ZNF57	0.655618777074317	0.463037446330409	0.928296370539557	0.0173460297270951
DNAJC19	1.48942670903603	1.04525224627942	2.12235078134132	0.0274601969479808
GGCX	1.61304010122582	1.11105522344684	2.34182632262932	0.0119503219747974
CDCA8	1.21044559805015	1.00228283146558	1.46184140827447	0.0472952140423448
CCDC6	1.28907170705143	1.06347317282379	1.56252730053194	0.00968362512435181
TOMM34	1.36879333601232	1.01232789301758	1.85077899130771	0.0413934381321104
LRRC8D	1.53313181784491	1.14844687999624	2.04667121468964	0.00374395783971442
CEBPG	1.51120090592	1.18348297873024	1.92966710894621	0.000930612747162469
DHX35	1.45925844531821	1.04360321530525	2.04046440160657	0.0271412730056932
AURKA	1.36357404462151	1.11016790875208	1.67482248451544	0.00311385095285808
MAL2	1.3241155832132	1.07571111708451	1.62988189845983	0.00808615769845214
POLQ	1.38228763644591	1.09309893309265	1.74798369299045	0.00686623005104443
MCM2	1.20944954989734	1.00422431690793	1.45661501033039	0.0450276915570021
TRAM2	1.31743982408905	1.00901516380503	1.72014034313479	0.0427734713073517
GTF3C2	1.53176267418279	1.04314763877675	2.2492471849632	0.0295945485901786
TIMM8A	1.45921707689311	1.10264120699275	1.93110366635378	0.00820677258718818
REEP5	0.645341118043864	0.43090960492351	0.96647917307861	0.033551269766203
AJUBA	1.26621317523153	1.01631013598326	1.57756549734571	0.0353614854103643
POFUT1	1.32662274554413	1.01705445906815	1.73041659008854	0.0370969779517741
SPCS3	0.695969391119794	0.524701898921978	0.923140157050741	0.0119077154280577
MTFR2	1.36806652530138	1.07858241138946	1.73524618785424	0.00977792047146816
C5orf34	1.69802439559142	1.28910900955043	2.23665091676703	0.000165530149903966
CKS1B	1.26641751475988	1.05213044315694	1.5243483658531	0.0125160079154907
NUDT9	0.704292133034815	0.50876873784409	0.974956540680247	0.0346160108883813
SENP5	1.45015905364435	1.06024644054024	1.98346459884849	0.0200137135626443
MCCC1	1.41957956217915	1.08404453247757	1.85896987898738	0.0108808324807604
WDR70	1.46114323194302	1.01798226797715	2.09722665257742	0.0397227141749498
DSN1	1.35195980070905	1.03546332589847	1.76519559603647	0.0266873049086349
YEATS2	1.36035862066622	1.02241017781325	1.81001286663534	0.034680769124984
ZDHHC13	1.31925775071807	1.0259654056089	1.69639346835165	0.0307894012963333
ANKRD27	1.46051732084405	1.11825327674921	1.90753820161965	0.00543007976006064
ITGB1BP1	1.91083530741243	1.30520879628624	2.79747698792952	0.000869810162160165
NDC80	1.26029199106478	1.03159503347678	1.53968936568923	0.0235472033003599
EMC7	0.649841536929848	0.465982002065248	0.906245351210402	0.0110814559923339
WDR82	0.702370888379468	0.540840516642931	0.912144799921973	0.008058349374646
BYSL	1.37405651018011	1.00129628259555	1.88558703950663	0.0490695469078432
UQCRFS1	1.20639895439968	1.00328451365516	1.45063381061703	0.0460619829844462
AAMP	1.39815627374712	1.01352404342087	1.92875638077651	0.0411711788060318
KLHL24	1.38533168908905	1.0833562496335	1.77147996279485	0.00937188513204434
PPP2R3A	1.41396565187888	1.07677939691103	1.85673952383252	0.0126962760872018
RPP40	1.60652493130719	1.18280045871751	2.18204375546997	0.00240836277881887
NMT2	1.43720526756044	1.06761249925634	1.93474597060477	0.0167881095694345
RAB32	1.2535606816739	1.0062264007888	1.56169067061536	0.0438713743302692
TRIT1	1.38165747224201	1.02034980426998	1.87090482363348	0.0365983703938702
CDCA5	1.28829808029543	1.06304341330619	1.56128331441422	0.00978192698551369
FKBP15	0.676050345576482	0.465476670288096	0.981883945915494	0.0397847898109929
MED10	1.51830876869471	1.08865835265973	2.11752521942556	0.013875818009247
CHRAC1	1.58972055356724	1.14166959817999	2.21361017448737	0.00606335740112525
PARD6B	1.26309401731233	1.03766881078278	1.53749103759481	0.0198792772669697
PBX2	1.33107803160914	1.01722769831605	1.74176217297809	0.0371183055544037
CENPO	1.45463293959495	1.10436458559242	1.91599496811062	0.00767061325409881
PLSCR1	1.23965365593753	1.03203918135641	1.48903376387275	0.0216083415992461
SNRPC	1.38901364022146	1.03830363127354	1.85818370908979	0.026888945747031
ODF2	0.699282078231983	0.512552605880093	0.95403948653582	0.0240196952486919
RDH11	0.691104866656852	0.5072255711288	0.941644041434775	0.0192354054058967
MOCS3	1.44195134927013	1.06376581328598	1.95458781217944	0.0183606322947293
ZNF77	0.701050485138091	0.516837685349592	0.950920949930186	0.0224002358634048
TM9SF4	1.56763487635737	1.20046767626891	2.04710143734142	0.000960289522388431
E2F3	1.42961467217508	1.06113935611251	1.9260411925402	0.0187639867367852
TDRKH	1.39170045208387	1.10205930767074	1.7574645346665	0.00549946876509545
CCDC85C	1.43010615434979	1.09524435230989	1.86734915217392	0.00857940615378927
TSC22D2	1.58199652125721	1.15899034068357	2.15939072606403	0.00385946561860212
SCRN1	1.3325041843168	1.11864398493629	1.58724976411768	0.00129961649039225
PTEN	0.759857558622735	0.595964634737383	0.968821765154793	0.0267261236619041
UVRAG	1.35013534350035	1.05518411635935	1.72753306035173	0.0169827296997839
WDR53	1.39842591156443	1.04031583879053	1.87980895533454	0.0262947152953879
KIF2C	1.34224919305597	1.08845638862778	1.65521826605357	0.00591223229696902
SPATA2	1.78810841302296	1.22988844055177	2.59969245282851	0.00233707216992062
TADA2B	0.635946385744444	0.432823423926228	0.934394450912048	0.0211328258735842
YWHAE	0.69761495412204	0.497095512291782	0.97902035359562	0.037288427622724
FAM216A	1.37913765428453	1.08430089495746	1.75414470126401	0.00880620037064051
RCAN3	0.770650003649628	0.598844766307546	0.991745209342222	0.0429316936229143
GGACT	0.687702704228703	0.517201043274957	0.914412326798125	0.0100111909597854
TTI1	1.49333333804285	1.03402346771571	2.15666716291908	0.0324863453559429
PRELID1	1.50284271861687	1.03442609473819	2.18337129002084	0.0325515417417628
RUNDC1	0.694808672236247	0.508930301623042	0.94857604169985	0.0218867905414343
CENPA	1.35526277522452	1.0879801808729	1.68820831684236	0.00668158624618457
CHD4	1.43934440761561	1.03717909744703	1.99744897369583	0.0293830921058998
BIRC5	1.22551485369716	1.00428611666471	1.49547686830544	0.0452771792665123
AGPAT1	1.39434985496668	1.0138659532181	1.91762186300319	0.0408880640987747
PLAGL2	1.45461913071119	1.17834444290039	1.79566919348542	0.000488424862854304
ESPL1	1.39836039914427	1.13707167521735	1.7196908941744	0.00148725592214269
PLK1	1.26330931952023	1.02872000866741	1.55139437683733	0.0257389220204427
SLC25A19	1.456069539681	1.08034601436422	1.9624624668371	0.0136073150581486
EHHADH	1.28019966981361	1.0199873209579	1.60679565413787	0.0331166097836901
CCDC58	1.48576406646366	1.11886308093017	1.97298033943477	0.00621688719065224
SLC25A12	2.05909124853316	1.34944507821185	3.14192614300693	0.000808122047711149
RMI2	1.29881009282238	1.04520072385901	1.61395569167712	0.0183330027981481
BAK1	1.40612591574669	1.09169193931008	1.81112456704955	0.00830787095308113
MGAT4A	1.59319995219919	1.33388126895884	1.90293255236184	2.77108042580712e-07
TCFL5	1.47509455654014	1.13138339280201	1.92322422671016	0.00407910397086325
SLC25A43	1.54955216090864	1.19467481734264	2.009845578496	0.000965602135573752
FANCE	1.46316123982694	1.14084156034988	1.87654525232703	0.00271903700139939
KIF18B	1.24652874521899	1.01647469591467	1.52864987087456	0.0342648911588014
PFKM	1.39677590789966	1.13531834002543	1.7184457152742	0.00157682075042167
ELOVL7	1.28075761600936	1.09737896287403	1.49477994973582	0.00169766446134118
HJURP	1.38019726815513	1.09743615033896	1.73581351264447	0.00587162797538971
CEP72	1.3674810996591	1.08556164639449	1.72261479957013	0.00788582940099056
SPAG5	1.30180601279438	1.03597347729092	1.63585162371072	0.0236218231440164
RBMS1	1.38168199568271	1.05270638164952	1.81346401092621	0.0197972683955517
PFDN4	1.38414185944364	1.06885725871806	1.79242707240617	0.0137061633561847
TAF4B	1.32057088896051	1.0722133592583	1.62645564682788	0.00889906961242769
TGIF2	1.25028143187739	1.0194008427866	1.53345337112363	0.0319979029796015
CCNF	1.28641936648264	1.02215433398444	1.61900676976124	0.031814500266492
EME1	1.303967162491	1.01865340305953	1.66919420849907	0.0351472058363319
ZNF850	1.34264085193361	1.06358519775474	1.69491307427609	0.0131924003915578
B4GALT4	0.686364940063653	0.517684191026962	0.910008146113247	0.00891543484179532
ZNF519	1.67152925831917	1.20415519020463	2.32030728609176	0.0021390483366324
SFMBT1	1.31820110307296	1.04335965139036	1.6654411983703	0.0205714802430406
CAMTA1	1.61933505618415	1.05254524367263	2.49133805881557	0.0283108370902304
PRKCE	1.59332957640468	1.18863519057803	2.13581017890893	0.00183425831626415
MTCH1	1.36058694284078	1.00870559568513	1.83522014445796	0.0437231110604308
HMGA1	1.22550420594157	1.03019352719663	1.4578431325106	0.0216875264896478
SALL2	1.21931486694072	1.03847053569901	1.43165231331471	0.0154853354000865
CHCHD7	1.5508262311504	1.19247520917049	2.01686540795859	0.001064042673938
NIT2	1.54406138888554	1.03284380986125	2.30831181819005	0.0342189354849795
PRR11	1.34113903658734	1.08867673400214	1.6521469222974	0.00580804338074306
PPIF	1.30669534476359	1.02825576870921	1.66053308523641	0.0286798282384817
CCDC142	1.3739887403841	1.04059323107818	1.81420078693598	0.0250537409755939
NXPE3	1.52077630645644	1.11294678832696	2.07805134848896	0.00849462413301645
ARNTL2	1.24535861910089	1.01508494099377	1.52787025748852	0.0354224945198786
DDX27	1.5623704228691	1.16402684811711	2.09703181864289	0.00296427840745803
SEC61A2	1.35851427468953	1.00550296260294	1.83546056369405	0.0459655235436544
PRRG1	1.29547232563094	1.04252081457585	1.60979859875357	0.0195084229720817
GSK3A	1.66071025485705	1.05944190866919	2.60321828692972	0.0269848403213371
TMEM41A	1.74014321430954	1.33071325156456	2.27554539097534	5.17635901787661e-05
WASF1	1.18418161997145	1.02163069499134	1.37259590569575	0.0248302547728996
MRPL47	1.48244247930687	1.12209412076684	1.95851280546024	0.00559384313912754
TCOF1	1.56666300606818	1.10013416987809	2.23103057952884	0.0128081553613523
LRP8	1.51087299752614	1.22635062093726	1.86140666109747	0.000105883982308648
GTF2IRD1	1.38643333727511	1.03072463551694	1.86489905496801	0.0307707284748125
ZXDC	1.44848830854641	1.03802242067225	2.02126499217314	0.0292966265177697
SLC16A1	1.29819676412743	1.11544574513153	1.51088911831583	0.000748085584464586
SMG5	1.41072370417014	1.04808122130928	1.8988426937193	0.0232244570260679
PELI2	1.20788571893765	1.02472566241089	1.42378390971583	0.0243808728773007
KCTD12	1.19254525761486	1.0258090987384	1.38638289834702	0.021930256354281
ACAA2	1.23739126009366	1.02665447601945	1.4913850436738	0.0253441216683367
OXSM	0.662648217823237	0.455617197351814	0.963753482389407	0.0313078219033628
ZNF79	0.609010431118759	0.416966455571289	0.889504899628659	0.0102950639883234
EPB41L1	1.61208007498003	1.26807120156145	2.0494134437779	9.64877286545083e-05
SPIRE1	1.20221346274003	1.02248492665212	1.4135340016461	0.0258069660020463
NDUFC1	0.642261929301917	0.467049498148203	0.883204858299039	0.00644770414409733
MRPS5	2.15870463947038	1.41158627071653	3.30125463610912	0.000384580473479598
DHCR24	1.38210240407323	1.15175828020312	1.65851384633251	0.000503515072855004
SYDE2	1.27890357874298	1.00523089823935	1.62708325677842	0.0452383107894627
ZNF354C	1.44148234541233	1.12566441035844	1.84590658904618	0.00375392013700068
CD47	1.28521238908405	1.05851287994635	1.56046366213214	0.0112675150203835
ZNF239	1.37644030707938	1.07115773795478	1.768729153346	0.0125163678644709
SUPT7L	1.52723867247641	1.00951839030486	2.31046604510408	0.0449829068805359
GTPBP2	1.40801749416035	1.01398235740268	1.95517530397651	0.0410661289157165
IQGAP3	1.27829909846304	1.04114881179711	1.56946688755369	0.0190212464375009
PTBP2	1.42531259132657	1.07564895314566	1.88864217926586	0.0135960225803139
KIF3C	1.36761718424301	1.11764505672308	1.67349799597441	0.00236602783113187
TRAF3IP2-AS1	1.59990432940515	1.07952684408763	2.37112571796461	0.0192224228115694
DNMT3A	1.44907924656745	1.07512920640645	1.95309610260801	0.0148657320975227
MRPL36	1.5159440560254	1.04170261077639	2.20608680176577	0.0297502363279365
PARL	1.513880367959	1.070637370058	2.14062560544428	0.0189695979448127
MEPCE	1.64590313944178	1.18933148347888	2.27774777852537	0.00264746635713695
GDAP1	1.33816169076002	1.11189304181214	1.61047568721115	0.00205451691998713
IDH3B	1.41077962383323	1.00738314402607	1.97571217944812	0.0452016458705428
ZSCAN12	1.33119704823711	1.02352733974053	1.7313514865997	0.0328933170390635
MYBL2	1.23598764004182	1.03617458292716	1.47433209760902	0.0185255259603337
GTPBP3	1.36429854682422	1.00522756768869	1.85163099848761	0.0462151874298659
FAM189B	1.3741266254067	1.05167779718922	1.79543961819694	0.0198463082578262
HTR7P1	1.44335102428436	1.01489009699088	2.05269731715732	0.0411298835398503
SGCE	1.17857835451252	1.00315104978421	1.3846837303557	0.0456922854418234
INO80C	1.54553690464743	1.06107636956507	2.25118982209197	0.023273243008449
OTUD7B	0.70004890938955	0.499492042154048	0.981133700196882	0.038400515033806
WIPI2	1.52463793366575	1.00001810842477	2.32447873612423	0.0499901638921885
TRERF1	1.39840471261753	1.06801563057913	1.83099917667921	0.0147497806114629
ERI3	1.38296838514967	1.03926819834487	1.84033491775219	0.0261361053200644
PDRG1	1.48999981511762	1.10796813457163	2.00375749065101	0.00833269396662239
HMGN3-AS1	1.55386502618774	1.09428957220714	2.2064511816004	0.0137540423954536
SAMD12	1.33008721640128	1.09226223594644	1.61969529386975	0.00453962045188856
AQP11	1.40205725975162	1.13428894788435	1.73303686268718	0.00177646339374526
B4GALT6	1.41837945083721	1.09509727347785	1.83709732028473	0.00809011468039406
INPP4A	1.61892804385063	1.15100664358478	2.27707461618397	0.00564014069208973
GEMIN6	1.52367635371691	1.03230558436038	2.24893642546217	0.0340039888585161
CLIP4	1.23268914102683	1.00526505066344	1.51156405706398	0.0443857734040568
IRF2BPL	1.35616996965097	1.11781977104765	1.64534304564982	0.00200565540002612
SLC48A1	1.37071661969593	1.07019548874018	1.75562695907306	0.012517154169235
AARS2	1.52227650268089	1.08966317294745	2.12664409346439	0.0137647529110975
FKBPL	1.34407593580574	1.00952528902773	1.78949466729254	0.0428796219767459
FAM131A	1.46821245517569	1.07479138476846	2.00564299647547	0.0158141760374147
DEGS1	1.40343243970396	1.15198696211946	1.70976120180183	0.000766677378415098
MAGEE1	1.30538222206464	1.07406634859777	1.58651534694023	0.00740697966865926
ARL4C	1.29889313875521	1.10886299065608	1.52148948979454	0.00119369384081019
RSRC1	1.54381984427058	1.21205885026629	1.96638942988617	0.000434873549701752
BOLA3-AS1	1.42088603968551	1.16742826601622	1.72937147107342	0.000457969211314735
HAUS5	1.39781710953255	1.03302220907277	1.89143336371802	0.0299675618704514
GET4	1.46445641456429	1.026558450951	2.089148054036	0.0353287861163061
HPSE	1.21752925279635	1.01926712937025	1.4543562121254	0.0299761934078198
SAMD9	1.25524629096015	1.05921022041963	1.48756424418278	0.00869258670026708
TESK2	1.4115995403584	1.04871146064184	1.90005863111339	0.0229860408680676
PTTG1	1.23799492436485	1.0023302200801	1.52906836694063	0.0475277122614814
JPH1	1.50175555049262	1.20836138019467	1.86638680315324	0.000245875326125432
MRGBP	1.51851268208572	1.12288278267304	2.05353648772313	0.00667651409735518
ARHGAP29	1.33037905512251	1.14218326477928	1.54958357812282	0.000244160383281298
MAP7D3	1.63308144897309	1.25173994139808	2.13059832220527	0.000300570016529642
PTPN13	1.28188554037753	1.08742277202397	1.51112389854639	0.00309233232669271
CDON	1.44208913316452	1.16645213419941	1.78286018518758	0.00071814037466272
KCTD1	1.24739218241745	1.003649640867	1.55032911227072	0.046282749500551
GPATCH1	1.44482760968664	1.07341745068322	1.94474835524998	0.0152126592953263
SYT11	1.27955843912191	1.07779169705501	1.51909668964961	0.00486850664835227
CIC	1.32330000466312	1.01030186042801	1.73326702734127	0.0419115698497875
SIMC1	1.59024219319846	1.17622311152087	2.14999196007874	0.00257138028801939
ZNF879	1.42939432608672	1.05111845203456	1.94380389336153	0.0227361565072014
DNAJC18	1.41523178122578	1.05409464703087	1.90009597357611	0.020863584325349
RAD54B	1.32024351637768	1.0195616302997	1.70960037209808	0.0351278374984883
SH3KBP1	1.44013922209729	1.11369625048063	1.86226808084156	0.00541878933082301
SNX15	1.91526954326453	1.13684345135887	3.22670409806386	0.0146104256239775
EGFL6	1.14028756160246	1.01031648194048	1.2869786313373	0.033487306757106
STARD7-AS1	1.44863148599333	1.00557316479506	2.08690253049755	0.0466127020317498
ZNF382	1.53496391817664	1.07936708574527	2.18286647908793	0.0170760716836405
CABLES2	1.45894446883734	1.13550780658708	1.87450843649292	0.00313953145015121
IFIT2	1.17877833257826	1.00422346778129	1.38367445288444	0.0442719827134949
PAIP2B	1.31729967930272	1.04664289650767	1.65794699498859	0.018851694375981
SLC36A4	1.32489687748959	1.07654551948134	1.63054111899269	0.00789828256857269
AIG1	1.61086692374114	1.10259281390951	2.35344563583942	0.0137057906127815
MYCL	1.20839074589504	1.00171783761785	1.45770409583324	0.04794017160529
MBOAT2	1.59382177860312	1.33480397600078	1.90310180942115	2.5851085339955e-07
BCORL1	1.53978020061943	1.2088910348741	1.96123802544911	0.000470906947700571
CDR2L	1.27027595759455	1.0516576301872	1.53434060869745	0.0130407588524452
CD3EAP	1.93516555629641	1.37812461615481	2.71736364504161	0.000138015612718594
CHN1	1.28676571690204	1.0582394005618	1.5646421871227	0.0114912592675221
ZNF608	1.31826297445891	1.07858208424464	1.61120539198117	0.00695842683802796
WDR88	1.36222426722785	1.05360821018244	1.76123813035126	0.0183552266625043
LINC00471	1.32497574205417	1.03603793501059	1.69449462969139	0.0249582342085938
PDCD5	1.42710071147514	1.07754106355845	1.89005923724815	0.0131038744491544
CDK5RAP1	1.74348241651238	1.16376288309728	2.61198477871868	0.00703234108400868
RAD9B	1.70255667718767	1.1258877069447	2.57459000676227	0.0116720787440909
LINC00888	1.30046562377027	1.02544171863668	1.64925105724842	0.0302189545451058
DPM3	0.723825204178315	0.558777429546941	0.937623637784688	0.0143757019958712
PRR3	1.53117820142687	1.1483673272475	2.04159995577751	0.00370280592617251
WDR74	1.46281512117151	1.02889934020671	2.07972538722604	0.0341197432972082
HIC2	1.37076874798281	1.05143394830055	1.78708987234379	0.0197738865091249
SYCE1L	0.760164597648547	0.636087507411658	0.908444528127179	0.00256065990404608
SCML2	1.36183066208321	1.0860687498658	1.70761082336559	0.00746941618122922
SAMD4B	1.5957438311799	1.20493089142717	2.1133148737955	0.00111164110613725
AIF1L	1.26904161803892	1.03548409586836	1.55527896057573	0.0216773672397702
E2F1	1.39021269066669	1.15252532650268	1.6769187460335	0.000573526764604436
CMPK2	1.25364355832566	1.07144616334173	1.46682327596348	0.00478414884473903
KALRN	1.79681195972019	1.3103261674644	2.4639157018752	0.000275061247541263
C11orf95	1.3022477161798	1.00019872943176	1.69551216612618	0.0498277382352337
MARK4	1.74869546479869	1.23131462945982	2.48347234366009	0.00179268747076704
UBE2C	1.36860995552496	1.11597456277967	1.67843719098445	0.00257958820300169
PEG10	1.14450146176589	1.04171723613273	1.25742720821926	0.00493494798109711
ARHGAP28	1.53144754579276	1.18596943234258	1.97756495366163	0.0010847614906028
IGF2BP3	1.1840930250792	1.03392596742765	1.35607029537086	0.0146002330874571
RAB9B	1.39032758682124	1.08782829511231	1.77694476909759	0.00847737936718213
TANC2	1.41761998058299	1.14384734875504	1.75691836112172	0.00143492067600141
PRNP	1.27585313863	1.0734667536096	1.51639650308539	0.00570226466085426
TMTC1	1.30337374713302	1.12912666718459	1.50451067545094	0.000296254857845057
CPVL	1.2405301248885	1.08957631469878	1.41239761730809	0.00113046946303813
PLCXD1	1.39263555568566	1.14021456959131	1.70093756270372	0.00117046981396242
RDM1	1.36089741494389	1.07615109405491	1.72098675012495	0.0100906693863993
SPTLC3	1.29473909478385	1.0409734043644	1.61036710115111	0.0203007740937816
C2orf68	1.81115525560821	1.26647453630295	2.5900902591322	0.00113676445643088
SRGAP1	1.52867750443823	1.14615955277209	2.03885655092574	0.00387226929989768
CYFIP2	1.48094539014891	1.19063563076522	1.84204066461017	0.0004197732740919
GMEB2	1.44013028891651	1.02151934932808	2.03028484033997	0.037391063451312
ERBB4	1.24184960934556	1.07569007023031	1.43367545625993	0.00312125098558922
TJAP1	1.59246137190563	1.1147331636613	2.27492399408157	0.0105630895165608
ACTRT3	1.35941156642172	1.11405117024118	1.65881052530207	0.0024992502554687
CDKN2A	1.28460550106663	1.15547555159209	1.42816634336996	3.59456681349507e-06
C2orf16	1.49636586259807	1.08100344923946	2.071326225947	0.0151207451889857
GTF2H4	1.44603927522305	1.06314046562466	1.96684225001161	0.0187688730687128
PGS1	1.42365064624301	1.01528946577541	1.99625942243005	0.0405659745254086
NUDT16P1	1.44530595923822	1.18801401060842	1.75832043827472	0.000231022822490866
GALNT10	0.731041803549637	0.604176330882835	0.884546598765625	0.00127535381636609
ZNF829	1.40887235489981	1.08095131069293	1.83627263574761	0.0112190970032461
GGT7	1.44113861140348	1.15486613721111	1.79837336151653	0.00121933975004398
CBFA2T2	1.43055386167803	1.05345900113746	1.94263312473696	0.0218160776318434
RHPN1-AS1	1.34874522269701	1.03246344293248	1.7619158220084	0.0282151136382192
GCDH	1.45907581499345	1.05602205905465	2.01596379132893	0.0219967441755153
PHGDH	1.38253297665434	1.13883253345621	1.67838323492204	0.00106050305924483
EXOSC5	1.42060720627639	1.06589623703539	1.89335956390792	0.0166038162109374
GEMIN7	1.50692761768084	1.05158111700261	2.15944429603486	0.0254860046733026
BCL2L1	1.54643684810415	1.16218548664659	2.05773256735008	0.00277841277892024
RARG	1.4440487371162	1.17107558110907	1.78065087241596	0.000587760294605302
ASH1L-AS1	1.51097847952404	1.12489885319839	2.02956555524387	0.00611146472916937
FZD7	1.20717857755147	1.07061162734818	1.36116597361152	0.00211315181895505
NDUFB9	1.34208213060879	1.02779041667294	1.75248223380993	0.0306703073532199
UST	1.35674502740341	1.13889496422649	1.61626587806899	0.000634684164449863
ASXL1	1.4992292515425	1.1035748010238	2.03673402708677	0.0095864118145273
CDC25B	1.4263020628852	1.16523637758799	1.74585827710047	0.000576213512686665
TMCC3	1.27284305948816	1.07094836252188	1.51279885266557	0.00618450946609208
ZBED9	1.31440077454061	1.08149896583669	1.59745820448046	0.00600854403521101
CCNE1	1.22279759384026	1.05572221878273	1.41631380764682	0.00728855666208092
MB21D2	1.36503780871014	1.16003713601716	1.60626600766047	0.000178279445529823
CENPV	1.18236720906205	1.01265143428037	1.38052657581891	0.0340911525643453
FIGN	1.36268602935037	1.12321543209786	1.65321198545009	0.00169897626694563
POP4	1.30525394560707	1.03910271694078	1.63957598680779	0.0220421640116304
SPATA25	1.38651086959477	1.05028535467515	1.83037151089195	0.0210994748391497
CLUHP3	1.34788835238612	1.01691218583745	1.78658790385326	0.0378366066217989
AHDC1	1.3759599349232	1.0674548178572	1.77362611591784	0.0137427881803084
STON2	1.33610718487379	1.09364678165208	1.63232081822126	0.00456596113542551
MTG2	1.95906378905315	1.29376983926756	2.96647117060022	0.00148989027472713
SSR4	0.599910903246982	0.445046879989201	0.80866332967741	0.0007967031798686
C15orf39	1.36600663915226	1.03315261588394	1.80609728855167	0.0286073442199412
RAB11FIP4	1.2666744976492	1.02913896213873	1.5590356035695	0.0256784705871477
NCS1	1.3130090802165	1.05125207281613	1.63994239755713	0.0163698485031598
KHK	1.50127610933816	1.22832837002721	1.8348757640594	7.22669116415543e-05
NR3C1	1.47826907433345	1.19493291625014	1.82878840009559	0.000317755984000459
PDHA1	1.46972090813807	1.06866377853635	2.02129012997581	0.0178643397373357
CLCN2	1.39552029167998	1.07990549533775	1.8033771407761	0.0108462958746052
UBE2S	1.26297276877879	1.04357590389817	1.52849467750112	0.016481370086406
MRPL41	0.674802265691055	0.522456890077413	0.871570662441278	0.00258794056395974
EFNB2	1.202322879671	1.02455457907459	1.41093538256017	0.0240003732125708
ME1	1.20615640136859	1.04914540851169	1.38666504448246	0.00843353716484877
HMGA2	1.1660679293725	1.02533959762414	1.32611128943203	0.0192163426744654
SLC16A10	1.41353715377861	1.14699487944245	1.74201935939224	0.00116875612383481
HERC5	1.26530467335775	1.09601789445116	1.46073884790238	0.00132239317481744
GUSBP1	1.49398055480204	1.13044287923616	1.9744278451599	0.00477546899754313
LAMP3	1.22386613298863	1.05604956969867	1.41835038283661	0.00725904547898122
CPE	1.17425711208173	1.01424169468109	1.35951792605813	0.0316216428600721
TK1	1.3269019519623	1.04278204493503	1.6884341254946	0.0214073651031198
FOXP4	1.51449469398552	1.20835765382908	1.8981914591611	0.000315010707118989
ITM2C	1.15636714702194	1.03243090632732	1.29518108235295	0.0120134095610479
DAGLA	1.57183831253605	1.26466952646347	1.95361367460571	4.5707981996439e-05
HOXA1	1.25429637795679	1.06368981467954	1.47905844546372	0.00705695615211934
ZNF302	1.50563031766437	1.19248561207379	1.90100629350807	0.000582366813358817
MRPS12	1.33772980030522	1.00087093613362	1.78796381633139	0.0493164550863737
TMEM38A	1.19072830280038	1.00256598393699	1.41420506361304	0.0466828983335567
TRIB3	1.27981067591588	1.09500774032999	1.4958025462858	0.00193103381893384
PLAGL1	1.3326512296031	1.10526872372346	1.60681222732853	0.00262504937103532
EPHX4	1.40338465929054	1.2053748277204	1.63392204369881	1.25959398283437e-05
VSIG10L	1.28722975041335	1.05544567990704	1.56991540341059	0.012677219399864
ARL10	1.41499630023947	1.10712989438718	1.80847300740591	0.00555530717199688
NMRK1	0.651817754075484	0.504063546612319	0.842882583720694	0.00110163786311239
UBE2E2	1.28684707366837	1.05682820076687	1.56692960105267	0.012070211451357
TLDC2	1.42890201247598	1.14098299081849	1.78947537140167	0.00187867763877402
AKT2	1.62300544519505	1.19697901040333	2.20066237773474	0.00182477014408575
SLC25A35	0.724183257338027	0.6257078855357	0.838156913684592	1.50856040731866e-05
TBRG4	1.43377823342499	1.00091832169682	2.05383394237233	0.0494177376616411
RPL39L	1.21193559839209	1.03456137414623	1.41972040649797	0.0172747434253767
LIPE-AS1	0.580425732347386	0.419896098622252	0.802327127773762	0.000990333080607899
CLDN1	1.19255498510139	1.06381614502315	1.33687329257372	0.00251646678429748
SORBS2	0.77602880078245	0.658372192324892	0.914711627654323	0.00250583070804365
MAGI2	1.6223692308713	1.17168051023881	2.24641606502566	0.00356671088337956
CDKN1A	0.783886652741838	0.672603742716956	0.913581422941006	0.00182720069114039
C6orf132	1.25750035624336	1.00409179865347	1.57486312314547	0.045985322684587
IFIT1	1.13570076642184	1.01885292414394	1.26594938316036	0.0216112991966734
RNF213	1.28986233924793	1.05451501020525	1.57773463450873	0.0132717789148283
TROAP	1.31577817205381	1.04839943676961	1.65134789025427	0.0178960107071759
WNK3	1.43106490527498	1.1269656034939	1.81722206672545	0.00327543173859935
USP51	1.35620638255555	1.07887137424211	1.70483321366877	0.00904508560569925
NAP1L2	1.25301340006115	1.03162859689239	1.52190680392372	0.0229727338207678
NMU	1.25647963811133	1.0912407016245	1.44673954943044	0.00150509827376204
ERBB2	1.33803294064751	1.14922467155472	1.55786087313614	0.000175363065405146
KLHDC8B	1.38141845017626	1.06852854444994	1.78592976706087	0.0136710144316143
HELZ2	1.21570550932594	1.00587997177775	1.46930044028353	0.0433197818861695
SOWAHA	1.27823263282575	1.04941233216345	1.55694631513646	0.0147195441966312
SOSTDC1	1.1393859587282	1.02390770415926	1.26788807006091	0.0166979032612204
KAZN	1.23487632688829	1.02102618629887	1.49351658475754	0.0296729072708642
ECE2	1.51641269604121	1.13614978606118	2.02394745211099	0.0047055175624297
MOV10	1.71602064588169	1.14393860446679	2.57420008870565	0.00905677545733912
DMWD	1.99320650881039	1.38329814396119	2.87202885661906	0.000214762055043206
ATP6V1G2	1.45122542725525	1.09138550506161	1.92970790884132	0.0104241226950455
TSPAN2	1.2036830908358	1.01311120516362	1.43010261438183	0.0350234709414841
SIX1	1.26191667966495	1.12382049496809	1.41698226144365	8.35189756140666e-05
CLCN4	1.50130393129638	1.23376420567325	1.8268592035348	4.95380237175625e-05
GLDC	1.18057060908637	1.06485537350653	1.30886033701366	0.00161120151066031
ADAMTS3	1.39455839256428	1.0834307854835	1.79503216664051	0.00981989702379927
SLC29A2	1.41176718569745	1.12346203838482	1.77405779502574	0.00308804727436653
MAP6D1	1.34426731952379	1.02034062826393	1.77103074824564	0.0354562515446239
TOMM40	1.55551452896693	1.11218640493602	2.17555747767515	0.00984683086503843
TSC22D3	1.44413407070258	1.15093623099419	1.81202325376664	0.00150314622243852
IGFBP2	1.14483704496848	1.01462419525947	1.29176089596108	0.0281183954071685
DNAJC6	1.53285571242524	1.20219751277029	1.95445973740229	0.000570246284648911
TTYH2	1.41688508523878	1.11309922544784	1.80357985961619	0.00465142746065233
CPNE8	1.26388600673313	1.07107662243805	1.49140388703443	0.00555417211757894
EIF3K	1.41676220025478	1.04807670906207	1.91514143451108	0.0234942713221882
KIF5C	1.27870317656697	1.0801444749082	1.51376214177407	0.00429852493928386
RAB6B	1.32200238623684	1.07772177667222	1.62165258886425	0.00740539546848824
STON1	1.42535485794609	1.16772225562025	1.73982850912728	0.000493408036731764
ADAMTSL4	1.34823141416789	1.10151553392379	1.65020636583679	0.00376026783607094
BACH2	1.49491919479788	1.1763997095736	1.89968033890891	0.00100606319836193
LCTL	1.53753553606553	1.07278975382863	2.20361493594386	0.0191507202412442
C20orf27	1.42094141605592	1.09996061740937	1.83558799824883	0.00716093035064587
ZNF439	1.24821183466309	1.00672833711268	1.54761987594535	0.0432701314845302
RSAD2	1.21942906087496	1.06787151687406	1.39249639213081	0.00339232153799466
ZSWIM3	1.44701090275746	1.09246693006362	1.91661687423072	0.00997533879971161
TMEM169	1.55696730571378	1.30135855808046	1.86278191818043	1.30600600787417e-06
SDF2L1	0.666461040176433	0.525145289580682	0.845804631376805	0.000845957828050122
GPLD1	1.80332075185846	1.31052386459875	2.48142427767162	0.000294108236550044
PLXNA3	1.38995253139342	1.04920532685879	1.84136316321523	0.0217497033118454
C8orf88	1.27418962228482	1.0535631992924	1.54101737288163	0.012495404790761
CCDC150	1.43081625694849	1.1014030791821	1.85875198630129	0.0072870684917174
TIMM50	1.47959753078173	1.09869948724432	1.99254562190267	0.00988612866708906
GADD45G	0.809656182623892	0.669696198323128	0.978866440786923	0.0292163514170841
ZBTB8B	1.41829410713353	1.07790165538773	1.86617968742808	0.0125705641733144
LRRC75A	1.43793654114384	1.15615439949185	1.78839564790437	0.00109910887988861
EPHA6	1.61574094359608	1.23470738699755	2.1143623374288	0.000471661401452615
ZNF492	1.32505393353089	1.05210123562554	1.66882032575673	0.0167785875076206
TGFBR3	1.24354806197223	1.04260981815232	1.48321237294254	0.0153503712820923
CELSR3	1.3654369474274	1.07446757543115	1.73520178740781	0.0108533707257505
RAB39B	1.48351687977343	1.22037993150977	1.80339112087003	7.52119688198985e-05
TRAM1L1	1.21264938837087	1.02679428202512	1.43214523576815	0.0231183249639213
EEF2	0.701338966130086	0.551994474807603	0.89108925516666	0.00368662819991151
NME3	0.736927684106606	0.608690686435781	0.89218124033186	0.00175063328504191
MACC1	1.42438323666625	1.20227167315898	1.68752840991833	4.31879642442687e-05
KLHDC3	1.6046480261165	1.1368833349767	2.26487204843438	0.00715362822343293
LMF1	0.672082521774988	0.51157344141501	0.882952240104649	0.00431670449308077
NR6A1	1.73571359837535	1.3593142057314	2.21633944740839	9.80614234023105e-06
KCNQ3	1.5125499935246	1.22789250742361	1.86319850400552	0.000100301299377165
MAGEH1	1.22702880560282	1.04571735163384	1.43977690283778	0.0121438972580677
DSEL	1.30367805557072	1.07988836878882	1.57384459514353	0.00578333169201612
PKIA	1.28964840505056	1.12200149159297	1.48234473938899	0.000343399257793147
TDRD5	1.28608972106131	1.06820263765191	1.54842041417851	0.00789360111441754
PSTK	1.64914499685988	1.12068938923186	2.42679126509094	0.0111468704117818
SYT13	1.19526088483106	1.05491947735162	1.3542726373711	0.00512703572859954
SLC26A7	1.13684817946734	1.01368007260693	1.27498193767823	0.0283652816418201
WIPF3	1.3135073818762	1.0530255240078	1.63842338377212	0.0156012089053629
CBS	1.35343876913771	1.04230355676848	1.75745011125574	0.0231561947932768
EPPK1	1.41254479758825	1.19768889544973	1.66594414691004	4.08188040307708e-05
SLC12A5	1.41293445616348	1.09849437557077	1.81738188361381	0.00711554584671541
BLCAP	1.43592391256151	1.03703417260605	1.98824449293172	0.0293339533754924
HFM1	1.41892660263627	1.0275989777093	1.95927861679759	0.0335589804773599
KLF8	1.53652323628225	1.25858797760286	1.87583521982461	2.45260194260758e-05
ABCC5	1.45778120374201	1.12096374653356	1.89580264710183	0.00492617261322025
ILVBL	1.44952652349505	1.11487104910344	1.88463692191608	0.00557351964836295
GLIS2	1.39928882333031	1.17905962644753	1.66065325889968	0.000120457343406515
EGFLAM	1.37254007238821	1.08957490677493	1.72899195695278	0.00718301268272353
OTX1	1.32676892940149	1.08437950897727	1.62333922529153	0.0060145814198998
IDNK	0.608629460544604	0.479536633787886	0.772474497551459	4.4564244573641e-05
CDK16	1.38293751466916	1.03496510562753	1.84790401056051	0.0283531952893327
LINC01410	1.30808647089285	1.068364442575	1.60159786973891	0.00931651460379715
WDR17	1.58563114862738	1.14677201671804	2.19243764483621	0.00529792985255562
KCTD17	1.34869280404559	1.06353602238137	1.71030622508816	0.0135782272588498
NANS	0.652672211043957	0.492266565077697	0.865346227610995	0.00302732281066352
ONECUT2	1.44938142299862	1.19686531257847	1.75517369185663	0.000144765562631642
APLP1	1.18481374219507	1.05852984019788	1.32616346784505	0.00318659147827244
TMEM101	0.887753709871305	0.804907831902608	0.979126575930279	0.0172194936311708
MPST	0.62874846638838	0.473436729921232	0.835010486092856	0.00134781326459857
BSN	1.52352115195084	1.20183764821944	1.93130636561473	0.000502739780497176
CD99L2	1.38854074291509	1.02652964511798	1.87821696519402	0.0331834557531495
C11orf45	1.42809862726749	1.07476846005043	1.8975860987841	0.0140038434127485
SLC8A1	1.57600156867267	1.30493810370925	1.90337069428707	2.31346712540835e-06
INHBE	1.27998161426914	1.10001933257752	1.4893855810953	0.00140764767278467
CDKL2	1.31400863111099	1.05912896303269	1.63022515944633	0.0130606208937258
SHKBP1	1.5321196615057	1.15944808914847	2.02457589877639	0.00269665909208222
DCLK2	1.2874015628376	1.02279821042141	1.6204592138598	0.0313981841602038
FAM107A	1.17427443501031	1.05737639093135	1.30409611992965	0.00267538805347922
SLCO4C1	1.4947536063822	1.20596245396376	1.85270141408542	0.000242808305664472
GRB7	1.32557097969416	1.15892145482286	1.51618422016004	3.9299191923477e-05
IFI44	1.15822024661382	1.01197906083184	1.32559475940491	0.0329349444609107
USP11	1.26909801219214	1.00246947719696	1.60664219827771	0.0476517019298201
STXBP1	1.39399377690312	1.14314600565732	1.69988666402002	0.00103193436414936
CCNJL	1.25544212071476	1.03904777451106	1.51690322344076	0.0184328705965882
NPDC1	0.85785279478455	0.736334729433503	0.999425109400768	0.0491437101510407
KLK4	0.801501528399957	0.661512895741503	0.971114401794667	0.0238683768262269
NOL4L	1.46366778699632	1.17147747119175	1.82873631236912	0.000799481054486092
PIP5KL1	1.39477345724727	1.11994354267091	1.73704559463955	0.00296190643549737
FLRT3	1.17485644057047	1.01570900185823	1.35894006395996	0.030018765542001
KSR2	1.65296245256316	1.1088435957689	2.46408499810921	0.0136189328913495
PCDHGA1	1.43285704988466	1.06770953046342	1.92288189514714	0.016552591010067
BCAS4	1.39126526285349	1.10295444757393	1.75494013907864	0.0053193956788319
NDRG4	1.26209237592956	1.04656163058603	1.52200990254877	0.0148385488323327
DMRT1	1.19885112458567	1.04123031395104	1.38033247751553	0.0116775740405341
NT5E	0.85175870900738	0.756465975539045	0.9590555581207	0.00803533938889161
FGF12	1.37014291682904	1.12412926976574	1.66999620330854	0.00181614104310493
CILP2	1.2413676167328	1.07522224277433	1.43318608801911	0.00318516120604292
EIF1B-AS1	1.91527556379509	1.04101473152348	3.52375463496297	0.0366909266780501
C19orf47	1.70982953678358	1.25544741660845	2.32866546713311	0.000665556307035213
KDM4B	0.539594044543958	0.400964220747031	0.726153900626963	4.659968973887e-05
THAP8	1.40447946650736	1.05106829457367	1.87672160032275	0.0216331577769479
ELOVL2	1.40831909659468	1.18307251837182	1.67645063766911	0.000117841701720628
LRP5L	0.675418691407823	0.519594741207023	0.877973490731107	0.00336297565394162
THEMIS2	1.2420596084633	1.0251793787945	1.50482159794325	0.0268326385847883
C19orf57	1.32023055988025	1.09787934841887	1.58761409780768	0.00315361876296978
ABCA7	0.679461891562631	0.542433357004025	0.851106326933434	0.000771403093183779
CAMK1D	1.30013574810215	1.06146246737318	1.592475490609	0.0112008373040005
SNCA	1.41265471751704	1.1160726553086	1.78804967708069	0.00406189801403254
DPF1	1.37967949414996	1.064897437946	1.78751064539082	0.0148571484730785
ANKFN1	0.648888398033824	0.487549565403404	0.863617123224212	0.00302432562437452
HOXA3	1.15724868014846	1.01787354151934	1.31570814357384	0.0257120393021015
RAB42	1.1921953528709	1.00799526547702	1.41005598744986	0.0400762708335134
L3MBTL1	1.40495753274013	1.02712644067561	1.92177475978993	0.0333840753082798
FAM184A	1.41356487300802	1.0917045828933	1.83031717692943	0.00865116483996649
PTPRG-AS1	1.43209472643019	1.06583895974719	1.92420748623752	0.01716950517576
RAC3	1.3183550774887	1.09951233097513	1.58075545073585	0.00284228360099441
SNCG	1.1471122376943	1.02849247844692	1.27941284301375	0.0137234203993958
MACROD2	1.2079323829535	1.0338072210444	1.41138561627929	0.0173785620196671
LINC01139	1.17132062812884	1.04163390600454	1.317153758121	0.00825903481877468
TESC	0.861616063958318	0.765098765359046	0.970309031047304	0.0140022798924125
MAP1LC3C	1.25456551705515	1.11129405323469	1.4163079807748	0.000246815248882686
PGR	0.799330546537809	0.724937176345432	0.881358196925995	6.99741618123808e-06
SUGCT	1.27869719923241	1.06917020431451	1.52928553445157	0.00709255393130933
