# Supplementary material for: Cuproptosis patterns and tumor microenvironment in endometrial cancer
Source: Front Genet. 2022 Sep 26;13:1001374. doi: 10.3389/fgene.2022.1001374 (PMC9549213; doi:10.3389/fgene.2022.1001374)
Supplement: Supplementary file 4 [file Table3.XLS]

ID	geneCluster
TCGA_TCGA-D1-A101	A
TCGA_TCGA-PG-A916	A
TCGA_TCGA-AJ-A3OK	A
TCGA_TCGA-QS-A8F1	A
TCGA_TCGA-B5-A0K2	A
TCGA_TCGA-D1-A17T	A
TCGA_TCGA-D1-A17L	A
TCGA_TCGA-A5-A0R9	A
TCGA_TCGA-BS-A0UT	A
TCGA_TCGA-AP-A0LL	A
TCGA_TCGA-D1-A16X	A
TCGA_TCGA-AX-A064	A
TCGA_TCGA-BG-A0W1	A
TCGA_TCGA-BS-A0VI	A
TCGA_TCGA-BG-A0RY	A
TCGA_TCGA-EY-A1GX	A
TCGA_TCGA-A5-A2K5	A
TCGA_TCGA-BS-A0TG	A
TCGA_TCGA-D1-A160	A
TCGA_TCGA-EY-A1GE	A
TCGA_TCGA-AX-A063	A
TCGA_TCGA-B5-A11L	A
TCGA_TCGA-D1-A17D	A
TCGA_TCGA-SJ-A6ZJ	A
TCGA_TCGA-BK-A0CB	A
TCGA_TCGA-D1-A17B	A
TCGA_TCGA-A5-A0R7	A
TCGA_TCGA-DF-A2L0	A
TCGA_TCGA-EY-A1GK	A
TCGA_TCGA-B5-A0JS	A
TCGA_TCGA-5S-A9Q8	A
TCGA_TCGA-BG-A0M0	A
TCGA_TCGA-EY-A1GQ	A
TCGA_TCGA-D1-A16R	A
TCGA_TCGA-AP-A0LP	A
TCGA_TCGA-BG-A0YU	A
TCGA_TCGA-DF-A2KZ	A
TCGA_TCGA-EY-A548	A
TCGA_TCGA-QS-A5YQ	A
TCGA_TCGA-AP-A5FX	A
TCGA_TCGA-AX-A0IS	A
TCGA_TCGA-D1-A0ZV	A
TCGA_TCGA-A5-A0GQ	A
TCGA_TCGA-D1-A174	A
TCGA_TCGA-BS-A0UA	A
TCGA_TCGA-AX-A2HA	A
TCGA_TCGA-BS-A0TC	A
TCGA_TCGA-EO-A3AZ	A
TCGA_TCGA-A5-A0GX	A
TCGA_TCGA-A5-A0GI	A
TCGA_TCGA-AP-A0LN	A
TCGA_TCGA-BS-A0WQ	A
TCGA_TCGA-AP-A0LM	A
TCGA_TCGA-BG-A0M2	A
TCGA_TCGA-D1-A1O5	A
TCGA_TCGA-DI-A2QU	A
TCGA_TCGA-AX-A05S	A
TCGA_TCGA-AX-A05W	A
TCGA_TCGA-BG-A0VT	A
TCGA_TCGA-EY-A1GW	A
TCGA_TCGA-BG-A0M7	A
TCGA_TCGA-FI-A2CX	A
TCGA_TCGA-B5-A11W	A
TCGA_TCGA-D1-A17H	A
TCGA_TCGA-AJ-A3BI	A
TCGA_TCGA-D1-A176	A
TCGA_TCGA-AP-A0LJ	A
TCGA_TCGA-AX-A060	A
TCGA_TCGA-B5-A11N	A
TCGA_TCGA-BG-A0W2	A
TCGA_TCGA-D1-A16D	A
TCGA_TCGA-B5-A11Q	A
TCGA_TCGA-A5-A1OJ	A
TCGA_TCGA-AX-A1CK	A
TCGA_TCGA-B5-A11Y	A
TCGA_TCGA-A5-A0GR	A
TCGA_TCGA-BG-A186	A
TCGA_TCGA-B5-A1MZ	A
TCGA_TCGA-A5-A0R8	A
TCGA_TCGA-EY-A1GL	A
TCGA_TCGA-BG-A0MU	A
TCGA_TCGA-B5-A11Z	A
TCGA_TCGA-SL-A6JA	A
TCGA_TCGA-A5-A0GV	A
TCGA_TCGA-FI-A2EY	A
TCGA_TCGA-D1-A17C	A
TCGA_TCGA-B5-A0K4	A
TCGA_TCGA-D1-A17F	A
TCGA_TCGA-D1-A168	A
TCGA_TCGA-A5-AB3J	A
TCGA_TCGA-AX-A3GB	A
TCGA_TCGA-BS-A0V4	A
TCGA_TCGA-AX-A3FX	A
TCGA_TCGA-BG-A0M9	A
TCGA_TCGA-B5-A11G	A
TCGA_TCGA-BS-A0T9	A
TCGA_TCGA-AP-A0LF	A
TCGA_TCGA-BG-A0MO	A
TCGA_TCGA-B5-A0K7	A
TCGA_TCGA-DI-A0WH	A
TCGA_TCGA-AX-A3G8	A
TCGA_TCGA-D1-A1NS	A
TCGA_TCGA-AP-A05A	A
TCGA_TCGA-AJ-A8CT	A
TCGA_TCGA-BS-A0V7	A
TCGA_TCGA-AX-A0IZ	A
TCGA_TCGA-BG-A18B	A
TCGA_TCGA-EY-A1GV	A
TCGA_TCGA-B5-A0K6	A
TCGA_TCGA-BG-A18A	A
TCGA_TCGA-BS-A0U8	A
TCGA_TCGA-BK-A13B	A
TCGA_TCGA-AX-A06H	A
TCGA_TCGA-AX-A1CJ	A
TCGA_TCGA-AX-A1CI	A
TCGA_TCGA-AX-A05Z	A
TCGA_TCGA-BS-A0V8	A
TCGA_TCGA-A5-A2K3	A
TCGA_TCGA-D1-A17S	A
TCGA_TCGA-D1-A17R	A
TCGA_TCGA-D1-A17N	A
TCGA_TCGA-AP-A1DP	A
TCGA_TCGA-EO-A3AY	A
TCGA_TCGA-A5-A0GN	A
TCGA_TCGA-BG-A0VV	A
TCGA_TCGA-D1-A16Q	A
TCGA_TCGA-BG-A187	A
TCGA_TCGA-DI-A1BY	A
TCGA_TCGA-BG-A0M3	A
TCGA_TCGA-EY-A5W2	A
TCGA_TCGA-BG-A0M8	A
TCGA_TCGA-BK-A0C9	A
TCGA_TCGA-AX-A06J	A
TCGA_TCGA-AX-A06L	A
TCGA_TCGA-D1-A169	A
TCGA_TCGA-A5-A0VQ	A
TCGA_TCGA-BG-A0MC	A
TCGA_TCGA-D1-A16O	A
TCGA_TCGA-BS-A0UL	A
TCGA_TCGA-A5-A0G9	A
TCGA_TCGA-BS-A0UJ	A
TCGA_TCGA-D1-A17A	A
TCGA_TCGA-BS-A0TD	A
TCGA_TCGA-AP-A0LE	A
TCGA_TCGA-A5-A0GJ	A
TCGA_TCGA-BG-A0VW	A
TCGA_TCGA-A5-A0GM	A
TCGA_TCGA-BG-A0MK	A
TCGA_TCGA-BG-A0LW	A
GSE17025_GSM425839	A
GSE17025_GSM425857	A
GSE17025_GSM425859	A
GSE17025_GSM425864	A
GSE17025_GSM425865	A
GSE17025_GSM425869	A
GSE17025_GSM425870	A
GSE17025_GSM425872	A
GSE17025_GSM425886	A
GSE17025_GSM425893	A
GSE17025_GSM425896	A
GSE17025_GSM425897	A
GSE17025_GSM425901	A
GSE17025_GSM425902	A
GSE17025_GSM425904	A
GSE17025_GSM425905	A
GSE17025_GSM425907	A
GSE17025_GSM425909	A
GSE17025_GSM425913	A
GSE17025_GSM425915	A
TCGA_TCGA-EY-A72D	B
TCGA_TCGA-D1-A2G6	B
TCGA_TCGA-A5-A7WK	B
TCGA_TCGA-D1-A179	B
TCGA_TCGA-AJ-A3NH	B
TCGA_TCGA-AJ-A2QM	B
TCGA_TCGA-B5-A5OD	B
TCGA_TCGA-KJ-A3U4	B
TCGA_TCGA-B5-A1MS	B
TCGA_TCGA-AJ-A3NF	B
TCGA_TCGA-QS-A744	B
TCGA_TCGA-D1-A167	B
TCGA_TCGA-BG-A3EW	B
TCGA_TCGA-AX-A2HC	B
TCGA_TCGA-AX-A1C9	B
TCGA_TCGA-EY-A1G7	B
TCGA_TCGA-D1-A0ZP	B
TCGA_TCGA-D1-A3DG	B
TCGA_TCGA-D1-A1O0	B
TCGA_TCGA-D1-A15V	B
TCGA_TCGA-AX-A2H2	B
TCGA_TCGA-BG-A220	B
TCGA_TCGA-D1-A1NY	B
TCGA_TCGA-BK-A139	B
TCGA_TCGA-B5-A1MW	B
TCGA_TCGA-B5-A1N2	B
TCGA_TCGA-A5-A1OG	B
TCGA_TCGA-AX-A3FZ	B
TCGA_TCGA-BS-A0UV	B
TCGA_TCGA-AJ-A3IA	B
TCGA_TCGA-EY-A4KR	B
TCGA_TCGA-B5-A0K3	B
TCGA_TCGA-EY-A210	B
TCGA_TCGA-FI-A2F8	B
TCGA_TCGA-SL-A6J9	B
TCGA_TCGA-AJ-A23M	B
TCGA_TCGA-AX-A1CC	B
TCGA_TCGA-A5-A0GH	B
TCGA_TCGA-AJ-A3QS	B
TCGA_TCGA-EY-A3QX	B
TCGA_TCGA-AP-A052	B
TCGA_TCGA-D1-A1NW	B
TCGA_TCGA-D1-A3JP	B
TCGA_TCGA-EO-A1Y8	B
TCGA_TCGA-AX-A3G1	B
TCGA_TCGA-PG-A7D5	B
TCGA_TCGA-BG-A3PP	B
TCGA_TCGA-E6-A2P8	B
TCGA_TCGA-BK-A26L	B
TCGA_TCGA-AX-A1C8	B
TCGA_TCGA-AJ-A3NG	B
TCGA_TCGA-KP-A3W0	B
TCGA_TCGA-KP-A3W3	B
TCGA_TCGA-AX-A3FS	B
TCGA_TCGA-A5-A0GG	B
TCGA_TCGA-PG-A914	B
TCGA_TCGA-AJ-A3OL	B
TCGA_TCGA-EY-A1GS	B
TCGA_TCGA-AX-A2H5	B
TCGA_TCGA-D1-A0ZZ	B
TCGA_TCGA-FI-A2EX	B
TCGA_TCGA-AJ-A3BD	B
TCGA_TCGA-EO-A22T	B
TCGA_TCGA-AX-A2HD	B
TCGA_TCGA-A5-A1OH	B
TCGA_TCGA-AX-A2IN	B
TCGA_TCGA-D1-A2G7	B
TCGA_TCGA-B5-A0K8	B
TCGA_TCGA-FI-A2CY	B
TCGA_TCGA-PG-A915	B
TCGA_TCGA-PG-A5BC	B
TCGA_TCGA-BG-A2AE	B
TCGA_TCGA-EY-A2ON	B
TCGA_TCGA-BG-A221	B
TCGA_TCGA-AX-A0J0	B
TCGA_TCGA-BG-A222	B
TCGA_TCGA-B5-A11E	B
TCGA_TCGA-AP-A053	B
TCGA_TCGA-D1-A3JQ	B
TCGA_TCGA-AP-A054	B
TCGA_TCGA-AX-A3GI	B
TCGA_TCGA-FI-A2F9	B
TCGA_TCGA-EY-A2OM	B
TCGA_TCGA-EY-A1GM	B
TCGA_TCGA-B5-A1MU	B
TCGA_TCGA-B5-A11I	B
TCGA_TCGA-BK-A0CC	B
TCGA_TCGA-B5-A3FA	B
TCGA_TCGA-D1-A1NX	B
TCGA_TCGA-EY-A1GP	B
TCGA_TCGA-D1-A16I	B
TCGA_TCGA-A5-A0R6	B
TCGA_TCGA-B5-A0JN	B
TCGA_TCGA-FI-A2EU	B
TCGA_TCGA-5B-A90C	B
TCGA_TCGA-EY-A212	B
TCGA_TCGA-AX-A2HK	B
TCGA_TCGA-AP-A1DQ	B
TCGA_TCGA-EO-A3KW	B
TCGA_TCGA-B5-A3S1	B
TCGA_TCGA-A5-A2K2	B
TCGA_TCGA-AX-A3FV	B
TCGA_TCGA-AJ-A3TW	B
TCGA_TCGA-A5-A3LP	B
TCGA_TCGA-K6-A3WQ	B
TCGA_TCGA-EO-A1Y5	B
TCGA_TCGA-E6-A1LZ	B
TCGA_TCGA-KP-A3W4	B
TCGA_TCGA-D1-A16N	B
TCGA_TCGA-DI-A1NN	B
TCGA_TCGA-AJ-A23N	B
TCGA_TCGA-AJ-A3BF	B
TCGA_TCGA-A5-A3LO	B
TCGA_TCGA-AP-A059	B
TCGA_TCGA-A5-A2K4	B
TCGA_TCGA-FI-A2D6	B
TCGA_TCGA-AJ-A3EJ	B
TCGA_TCGA-FI-A2D2	B
TCGA_TCGA-B5-A5OE	B
TCGA_TCGA-AX-A1CF	B
TCGA_TCGA-EO-A3B1	B
TCGA_TCGA-AX-A0IW	B
TCGA_TCGA-BG-A18C	B
TCGA_TCGA-EY-A1GR	B
TCGA_TCGA-E6-A8L9	B
TCGA_TCGA-B5-A3FB	B
TCGA_TCGA-AX-A2HF	B
TCGA_TCGA-AW-A1PO	B
TCGA_TCGA-EY-A2OO	B
TCGA_TCGA-AX-A3G6	B
TCGA_TCGA-AX-A1CN	B
TCGA_TCGA-BS-A0U9	B
TCGA_TCGA-BG-A2AD	B
TCGA_TCGA-EY-A3L3	B
TCGA_TCGA-AX-A2HH	B
TCGA_TCGA-BG-A0YV	B
TCGA_TCGA-FI-A2D0	B
TCGA_TCGA-D1-A16S	B
TCGA_TCGA-FI-A3PX	B
TCGA_TCGA-D1-A1NU	B
TCGA_TCGA-AX-A2H8	B
TCGA_TCGA-DI-A2QY	B
TCGA_TCGA-AP-A0L9	B
TCGA_TCGA-AX-A1CA	B
TCGA_TCGA-EY-A54A	B
TCGA_TCGA-EY-A2OP	B
TCGA_TCGA-BG-A0M6	B
TCGA_TCGA-DI-A1NO	B
TCGA_TCGA-KP-A3VZ	B
TCGA_TCGA-AJ-A3EM	B
TCGA_TCGA-EO-A2CG	B
TCGA_TCGA-AX-A3G3	B
TCGA_TCGA-B5-A0KB	B
TCGA_TCGA-AX-A0IU	B
TCGA_TCGA-A5-A0G3	B
TCGA_TCGA-B5-A1MY	B
TCGA_TCGA-AX-A1CP	B
TCGA_TCGA-FI-A3PV	B
TCGA_TCGA-EY-A1GO	B
TCGA_TCGA-EO-A3KU	B
TCGA_TCGA-EO-A2CH	B
TCGA_TCGA-D1-A0ZS	B
TCGA_TCGA-EY-A2OQ	B
TCGA_TCGA-2E-A9G8	B
TCGA_TCGA-BS-A0TE	B
TCGA_TCGA-D1-A3DH	B
TCGA_TCGA-AX-A06B	B
TCGA_TCGA-AP-A0L8	B
GSE17025_GSM425840	B
GSE17025_GSM425843	B
GSE17025_GSM425844	B
GSE17025_GSM425847	B
GSE17025_GSM425851	B
GSE17025_GSM425853	B
GSE17025_GSM425855	B
GSE17025_GSM425876	B
GSE17025_GSM425877	B
GSE17025_GSM425884	B
GSE17025_GSM425916	B
GSE17025_GSM425917	B
GSE17025_GSM425918	B
GSE17025_GSM425919	B
GSE17025_GSM425920	B
GSE17025_GSM425922	B
GSE17025_GSM425924	B
GSE17025_GSM425927	B
TCGA_TCGA-AX-A05T	C
TCGA_TCGA-AX-A3FW	C
TCGA_TCGA-AP-A0LV	C
TCGA_TCGA-A5-A0GA	C
TCGA_TCGA-D1-A16J	C
TCGA_TCGA-FI-A2D5	C
TCGA_TCGA-AP-A0LD	C
TCGA_TCGA-D1-A162	C
TCGA_TCGA-AP-A0LS	C
TCGA_TCGA-B5-A1MV	C
TCGA_TCGA-EO-A22U	C
TCGA_TCGA-AP-A1DK	C
TCGA_TCGA-B5-A11J	C
TCGA_TCGA-QF-A5YS	C
TCGA_TCGA-DF-A2KS	C
TCGA_TCGA-A5-A0VP	C
TCGA_TCGA-A5-A0GP	C
TCGA_TCGA-A5-A0G1	C
TCGA_TCGA-AX-A3FT	C
TCGA_TCGA-AJ-A3OJ	C
TCGA_TCGA-D1-A177	C
TCGA_TCGA-D1-A15W	C
TCGA_TCGA-DI-A1BU	C
TCGA_TCGA-BG-A0VX	C
TCGA_TCGA-AX-A3G7	C
TCGA_TCGA-B5-A11F	C
TCGA_TCGA-BK-A6W3	C
TCGA_TCGA-EY-A1G8	C
TCGA_TCGA-D1-A102	C
TCGA_TCGA-D1-A3DA	C
TCGA_TCGA-AP-A051	C
TCGA_TCGA-BG-A0MG	C
TCGA_TCGA-D1-A103	C
TCGA_TCGA-AX-A1CE	C
TCGA_TCGA-D1-A16G	C
TCGA_TCGA-D1-A165	C
TCGA_TCGA-BS-A0U5	C
TCGA_TCGA-PG-A917	C
TCGA_TCGA-B5-A3FC	C
TCGA_TCGA-AJ-A5DV	C
TCGA_TCGA-A5-A2K7	C
TCGA_TCGA-B5-A0JR	C
TCGA_TCGA-B5-A3FD	C
TCGA_TCGA-E6-A2P9	C
TCGA_TCGA-EY-A1GT	C
TCGA_TCGA-EO-A22Y	C
TCGA_TCGA-A5-A0GW	C
TCGA_TCGA-AP-A0LH	C
TCGA_TCGA-AJ-A2QO	C
TCGA_TCGA-AP-A1DO	C
TCGA_TCGA-AX-A2IO	C
TCGA_TCGA-D1-A16Y	C
TCGA_TCGA-B5-A0JZ	C
TCGA_TCGA-AX-A1C5	C
TCGA_TCGA-EY-A1GD	C
TCGA_TCGA-D1-A0ZN	C
TCGA_TCGA-B5-A11P	C
TCGA_TCGA-AJ-A8CV	C
TCGA_TCGA-BG-A0MA	C
TCGA_TCGA-B5-A0K0	C
TCGA_TCGA-A5-A0G5	C
TCGA_TCGA-AX-A1C7	C
TCGA_TCGA-EY-A547	C
TCGA_TCGA-AX-A05Y	C
TCGA_TCGA-B5-A0K1	C
TCGA_TCGA-B5-A11U	C
TCGA_TCGA-E6-A1M0	C
TCGA_TCGA-BS-A0U7	C
TCGA_TCGA-D1-A16V	C
TCGA_TCGA-AP-A0LI	C
TCGA_TCGA-B5-A3FH	C
TCGA_TCGA-AP-A056	C
TCGA_TCGA-AP-A0LT	C
TCGA_TCGA-E6-A1LX	C
TCGA_TCGA-D1-A15Z	C
TCGA_TCGA-AJ-A2QK	C
TCGA_TCGA-AP-A3K1	C
TCGA_TCGA-B5-A3F9	C
TCGA_TCGA-AJ-A8CW	C
TCGA_TCGA-BK-A4ZD	C
TCGA_TCGA-BG-A0MH	C
TCGA_TCGA-B5-A11M	C
TCGA_TCGA-EO-A3L0	C
TCGA_TCGA-AX-A05U	C
TCGA_TCGA-BS-A0TA	C
TCGA_TCGA-BG-A0MS	C
TCGA_TCGA-A5-A0RA	C
TCGA_TCGA-AP-A1DR	C
TCGA_TCGA-D1-A16F	C
TCGA_TCGA-QS-A5YR	C
TCGA_TCGA-BG-A0MI	C
TCGA_TCGA-B5-A1MX	C
TCGA_TCGA-AX-A2H4	C
TCGA_TCGA-A5-A0GE	C
TCGA_TCGA-AJ-A3EL	C
TCGA_TCGA-EO-A22R	C
TCGA_TCGA-D1-A0ZQ	C
TCGA_TCGA-AP-A1E1	C
TCGA_TCGA-EY-A1H0	C
TCGA_TCGA-EY-A1GU	C
TCGA_TCGA-DF-A2KU	C
TCGA_TCGA-AP-A1E4	C
TCGA_TCGA-BG-A0LX	C
TCGA_TCGA-EY-A549	C
TCGA_TCGA-D1-A17M	C
TCGA_TCGA-D1-A1NZ	C
TCGA_TCGA-AP-A1E0	C
TCGA_TCGA-B5-A0JT	C
TCGA_TCGA-EC-A24G	C
TCGA_TCGA-D1-A16B	C
TCGA_TCGA-A5-A0G2	C
TCGA_TCGA-AX-A06F	C
TCGA_TCGA-D1-A17Q	C
TCGA_TCGA-BK-A6W4	C
TCGA_TCGA-B5-A11R	C
TCGA_TCGA-QF-A5YT	C
TCGA_TCGA-B5-A11S	C
TCGA_TCGA-B5-A0JY	C
TCGA_TCGA-AX-A2HJ	C
TCGA_TCGA-AX-A06D	C
TCGA_TCGA-BS-A0UM	C
TCGA_TCGA-B5-A0JU	C
TCGA_TCGA-B5-A11O	C
TCGA_TCGA-AJ-A3BH	C
TCGA_TCGA-KP-A3W1	C
TCGA_TCGA-D1-A163	C
TCGA_TCGA-B5-A0JV	C
TCGA_TCGA-H5-A2HR	C
TCGA_TCGA-EY-A215	C
TCGA_TCGA-B5-A11V	C
TCGA_TCGA-A5-A1OK	C
TCGA_TCGA-PG-A6IB	C
TCGA_TCGA-AP-A05O	C
TCGA_TCGA-DF-A2KN	C
TCGA_TCGA-BK-A56F	C
TCGA_TCGA-A5-A1OF	C
TCGA_TCGA-D1-A17U	C
TCGA_TCGA-AX-A2HG	C
TCGA_TCGA-AJ-A3EK	C
TCGA_TCGA-EO-A22S	C
TCGA_TCGA-A5-A7WJ	C
TCGA_TCGA-JU-AAVI	C
TCGA_TCGA-AJ-A3BK	C
TCGA_TCGA-D1-A0ZO	C
TCGA_TCGA-BK-A13C	C
TCGA_TCGA-EO-A3KX	C
TCGA_TCGA-DF-A2KY	C
TCGA_TCGA-AP-A1DH	C
TCGA_TCGA-DF-A2KV	C
TCGA_TCGA-B5-A0K9	C
TCGA_TCGA-AP-A1DM	C
TCGA_TCGA-AX-A3G4	C
TCGA_TCGA-AX-A0J1	C
TCGA_TCGA-B5-A121	C
TCGA_TCGA-FI-A2F4	C
TCGA_TCGA-AP-A1DV	C
TCGA_TCGA-EO-A3AS	C
TCGA_TCGA-D1-A1O7	C
TCGA_TCGA-D1-A17K	C
TCGA_TCGA-AJ-A3I9	C
TCGA_TCGA-AP-A0LO	C
TCGA_TCGA-BG-A2L7	C
TCGA_TCGA-AX-A062	C
TCGA_TCGA-EY-A214	C
TCGA_TCGA-AJ-A2QL	C
TCGA_TCGA-BS-A0TJ	C
TCGA_TCGA-D1-A15X	C
TCGA_TCGA-BK-A0CA	C
TCGA_TCGA-AJ-A3NC	C
TCGA_TCGA-BS-A0UF	C
TCGA_TCGA-SJ-A6ZI	C
TCGA_TCGA-EY-A1GC	C
TCGA_TCGA-A5-A0VO	C
TCGA_TCGA-EY-A1GI	C
TCGA_TCGA-EC-A1QX	C
TCGA_TCGA-4E-A92E	C
TCGA_TCGA-BS-A0TI	C
TCGA_TCGA-AX-A3G9	C
TCGA_TCGA-EO-A22X	C
TCGA_TCGA-AP-A05D	C
TCGA_TCGA-AP-A05P	C
TCGA_TCGA-AJ-A3NE	C
TCGA_TCGA-D1-A16E	C
TCGA_TCGA-AJ-A23O	C
TCGA_TCGA-BG-A0M4	C
TCGA_TCGA-FI-A2D4	C
TCGA_TCGA-EO-A3B0	C
TCGA_TCGA-D1-A2G5	C
TCGA_TCGA-D1-A1O8	C
TCGA_TCGA-DI-A2QT	C
TCGA_TCGA-EO-A3AV	C
TCGA_TCGA-D1-A0ZU	C
TCGA_TCGA-EY-A1GF	C
TCGA_TCGA-EO-A1Y7	C
TCGA_TCGA-B5-A11X	C
TCGA_TCGA-B5-A1MR	C
TCGA_TCGA-AP-A05N	C
TCGA_TCGA-AP-A1E3	C
TCGA_TCGA-A5-A0GU	C
TCGA_TCGA-BS-A0V6	C
TCGA_TCGA-AP-A0LG	C
TCGA_TCGA-AJ-A3BG	C
TCGA_TCGA-EC-A1NJ	C
TCGA_TCGA-D1-A175	C
TCGA_TCGA-AX-A1CR	C
TCGA_TCGA-DF-A2KR	C
TCGA_TCGA-D1-A161	C
TCGA_TCGA-BG-A0MQ	C
TCGA_TCGA-EY-A1GH	C
TCGA_TCGA-A5-A0GD	C
TCGA_TCGA-B5-A5OC	C
TCGA_TCGA-AP-A05H	C
TCGA_TCGA-B5-A11H	C
TCGA_TCGA-AJ-A2QN	C
TCGA_TCGA-A5-A0GB	C
TCGA_TCGA-D1-A0ZR	C
TCGA_TCGA-AJ-A5DW	C
TCGA_TCGA-AP-A05J	C
TCGA_TCGA-D1-A2G0	C
TCGA_TCGA-EO-A3AU	C
TCGA_TCGA-AX-A2H7	C
TCGA_TCGA-BG-A0MT	C
TCGA_TCGA-B5-A0JX	C
TCGA_TCGA-FI-A2EW	C
TCGA_TCGA-AX-A1C4	C
TCGA_TCGA-BG-A0VZ	C
GSE17025_GSM425837	C
GSE17025_GSM425838	C
GSE17025_GSM425841	C
GSE17025_GSM425842	C
GSE17025_GSM425845	C
GSE17025_GSM425846	C
GSE17025_GSM425848	C
GSE17025_GSM425849	C
GSE17025_GSM425850	C
GSE17025_GSM425852	C
GSE17025_GSM425854	C
GSE17025_GSM425856	C
GSE17025_GSM425858	C
GSE17025_GSM425860	C
GSE17025_GSM425861	C
GSE17025_GSM425862	C
GSE17025_GSM425863	C
GSE17025_GSM425866	C
GSE17025_GSM425867	C
GSE17025_GSM425868	C
GSE17025_GSM425871	C
GSE17025_GSM425873	C
GSE17025_GSM425874	C
GSE17025_GSM425875	C
GSE17025_GSM425878	C
GSE17025_GSM425879	C
GSE17025_GSM425880	C
GSE17025_GSM425881	C
GSE17025_GSM425882	C
GSE17025_GSM425883	C
GSE17025_GSM425885	C
GSE17025_GSM425887	C
GSE17025_GSM425888	C
GSE17025_GSM425889	C
GSE17025_GSM425890	C
GSE17025_GSM425891	C
GSE17025_GSM425892	C
GSE17025_GSM425894	C
GSE17025_GSM425895	C
GSE17025_GSM425898	C
GSE17025_GSM425899	C
GSE17025_GSM425900	C
GSE17025_GSM425903	C
GSE17025_GSM425906	C
GSE17025_GSM425908	C
GSE17025_GSM425910	C
GSE17025_GSM425911	C
GSE17025_GSM425912	C
GSE17025_GSM425914	C
GSE17025_GSM425921	C
GSE17025_GSM425923	C
GSE17025_GSM425925	C
GSE17025_GSM425926	C
